# Supplementary material for: Life Cycle Analysis of Kidney Gene Expression in Male F344 Rats
Source: PLoS One. 2013 Oct 7;8(10):e75305. doi: 10.1371/journal.pone.0075305 (PMC3792073; doi:10.1371/journal.pone.0075305)
Supplement: Table S1 — Table of 7,683 Differentially Expressed Genes with annotations, fold-changes, and p-values. (XLS) [file pone.0075305.s001.xls]

## Sheet: Sheet1
Agilent Unique ID	Gene Symbol	EntrezGeneID	Gene Name	ANOVA p-value	2wk_foldchange	5wk_foldchange	6wk_foldchange	8wk_foldchange	15wk_foldchange	21wk_foldchange	78wk_foldchange	104wk_foldchange
32	Olr1467	287481	olfactory receptor 1467	0	0.169	0.27	0.634	1.059	1.239	1.683	1.595	0.971
34	Suox	81805	sulfite oxidase	0	0.583	1.128	1.274	1.176	1.211	0.985	0.854	0.775
37	Aars	292023	alanyl-tRNA synthetase	0.0017	0.606	1.057	1.25	1.108	1.204	0.977	0.876	0.906
39			0	0	0.334	0.886	1.011	1.037	1.094	1.376	1.046	1.087
45	Ucp3	25708	uncoupling protein 3 (mitochondrial, proton carrier)	0	1.299	2.978	2.753	0.65	0.436	0.275	0.093	0.065
47	LOC498400	498400	similar to HORMA domain containing 2	0	0.526	0.854	1.074	1.071	1.128	1.116	1.126	1.011
52	Pparg	25664	peroxisome proliferator-activated receptor gamma	0	1.082	1.571	1.736	1.288	0.749	0.668	0.558	0.604
58	Lbp	29469	lipopolysaccharide binding protein	0.0023	0.906	0.572	1.014	0.746	0.763	0.757	1.499	1.738
60	Sult1c2a	316153	sulfotransferase family, cytosolic, 1C, member 2a	0	0.477	1.012	1.177	1.12	1.155	1.102	0.98	0.918
66	Ces5	192257	carboxylesterase 5	0.0009	0.654	0.888	1.645	1.407	1.198	0.608	0.933	0.733
104	Pde5a	171115	phosphodiesterase 5A, cGMP-specific	0.0002	1.861	1.046	0.916	0.901	0.771	0.776	0.875	0.997
107			0	0.0001	1.579	1.283	0.779	0.858	0.878	0.778	0.907	1.047
108	RGD1565432	499157	similar to hypothetical protein	0.0001	0.496	0.991	1.078	1.123	1.099	1.191	1.011	0.936
115	Cxcl11	305236	chemokine (C-X-C motif) ligand 11	0	0.262	0.815	0.931	0.982	1.064	1.093	1.315	1.419
125	Lpin2	316737	lipin 2	0	0.502	0.807	1.092	0.987	1.137	1.012	1.157	1.229
126			0	0	2.028	0.924	0.912	0.884	0.843	0.894	0.863	0.754
128	RGD1311756	362769	similar to hypothetical protein FLJ20950	0.0054	0.584	0.889	1.065	1.013	1.273	0.974	1.1	1.014
133			0	0.0006	0.563	0.956	1.251	1.192	1.032	1.17	0.964	0.831
134	Aldh1l2	299699	aldehyde dehydrogenase 1 family, member L2	0.0003	2.743	1.724	0.771	0.636	0.514	0.743	0.573	0.59
136			0	0	1.314	0.674	0.698	0.613	0.618	0.869	1.493	1.725
148			0	0.0092	1.906	1.061	0.965	0.847	0.878	0.929	0.759	0.763
181	Prep	83471	prolyl endopeptidase	0	0.526	0.602	0.734	1.007	1.268	1.813	1.058	0.706
184	Slc39a14	306009	solute carrier family 39 (zinc transporter), member 14	0.0096	0.571	0.753	1.037	0.998	0.989	1.054	1.258	1.264
186			0	0	1.542	1.155	0.969	0.897	0.843	0.908	0.887	0.89
188			0	0.0071	0.569	1.26	1.147	1.041	1.121	1.166	0.856	0.804
201			0	0	0.438	1.082	1.128	0.95	1.2	1.376	0.876	0.838
202	Cyp2d4	171522	cytochrome P450, family 2, subfamily d, polypeptide 4	0	0.408	1.121	1.391	1.13	1.29	1.36	0.648	0.577
204	Egfl7	245963	EGF-like-domain, multiple 7	0	1.636	1.081	1.154	0.909	0.89	0.834	0.795	0.822
216	Emp1	25314	epithelial membrane protein 1	0.0005	1.762	1.106	0.944	0.981	0.795	0.996	0.731	0.803
224			0	0	0.284	0.81	1.083	1.155	1.194	0.959	1.175	1.259
227			0	0	0.303	0.249	0.299	0.56	1.627	3.094	0.719	0.539
241			0	0	0.328	0.697	0.866	0.927	0.927	0.771	1.551	1.871
242	Snap23	64630	synaptosomal-associated protein 23	0.0019	0.553	0.874	1.141	1.258	1.044	0.925	1.128	1.054
271	Fermt1		0	0	0.556	0.903	1.029	0.954	1.058	1.132	1.185	1.089
280	Ripk3	246240	receptor-interacting serine-threonine kinase 3	0	0.402	0.722	0.888	0.895	0.854	1.034	1.473	1.642
291	Map1lc3b	64862	microtubule-associated protein 1 light chain 3 beta	0.0001	0.62	0.968	1.197	1.08	1.074	0.985	1.032	1.022
305	Kctd17		0	0	0.603	0.841	1.384	1.208	1.073	1.146	0.88	0.841
314			0	0	0.224	1.89	1.904	1.105	0.857	0.609	0.64	0.994
320	LOC100359476		0	0	0.188	0.276	0.403	0.451	0.481	0.696	2.371	2.996
331			0	0.0001	1.751	0.891	0.936	0.976	0.949	0.902	0.685	1.025
354	Ltbp2	59106	latent transforming growth factor beta binding protein 2	0	0.409	0.267	0.265	0.306	0.412	1.061	2.365	2.704
355	Bmp2	29373	bone morphogenetic protein 2	0.0045	1.522	0.875	1.133	0.949	0.828	0.815	0.88	1.116
358	Tnfsf10	246775	tumor necrosis factor (ligand) superfamily, member 10	0	0.366	1.081	1.051	0.934	1.098	0.922	1.217	1.272
367	Gpr83	140595	G protein-coupled receptor 83	0	0.437	0.467	0.833	0.589	1.175	2.177	1.01	0.972
372			0	0	2.054	0.975	0.834	0.826	0.805	0.828	0.86	0.946
373	Ctgf	64032	connective tissue growth factor	0	0.785	0.657	0.839	0.816	0.98	1.42	1.046	1.345
377			0	0	1.608	1.167	0.849	0.864	0.853	1.032	0.888	0.794
391			0	0	0.405	0.946	1.319	0.957	0.905	0.829	1.214	1.438
396	Myo1g	289785	myosin IG	0	0.217	0.591	0.725	0.702	0.708	0.804	1.758	2.428
399			0	0	0.537	1.219	1.299	1.11	1.218	1.033	0.831	0.733
407	Eps8l3	295361	EPS8-like 3	0	0.125	0.131	0.198	0.389	1.75	3.828	0.541	0.258
408			0	0	0.112	0.198	0.458	0.931	1.419	1.633	1.639	1.188
436			0	0	0.23	1.504	1.245	1.26	1.185	1	0.822	0.751
441			0	0	0.151	0.642	0.958	0.903	0.87	1.095	1.455	1.82
446			0	0	0.545	1.004	1.077	1.074	1.251	1.15	0.935	0.881
453	Usp26	302488	ubiquitin specific peptidase 26	0	0.114	1.704	1.649	1.5	1.354	1.034	0.46	0.224
457	Spn	24796	sialophorin	0	0.137	0.704	0.821	0.984	0.967	0.971	1.537	1.761
466	Stmn2	84510	stathmin-like 2	0	0.509	0.209	0.28	0.774	1.112	1.165	1.738	1.958
470			0	0	0.387	0.348	0.482	0.408	0.512	0.484	2.183	3.152
480	Hnf4a	25735	hepatocyte nuclear factor 4, alpha	0	0.423	0.893	1.11	0.987	1.122	1.091	1.199	1.073
481			0	0	0.26	0.991	1.266	0.751	0.98	1.069	1.251	1.357
483			0	0	0.28	0.098	0.117	0.394	1.28	1.983	1.765	1.576
486			0	0	2.957	0.851	0.645	0.737	0.609	0.911	0.708	0.775
494	Gli2	304729	GLI family zinc finger 2	0	2.977	0.898	0.932	0.804	0.656	0.591	0.64	0.779
501	Adrb2	24176	adrenergic, beta-2-, receptor, surface	0	0.549	0.766	0.951	0.913	0.982	0.906	1.318	1.564
502	Sergef	365243	secretion regulating guanine nucleotide exchange factor	0	0.534	0.889	1.263	1	1.173	1.054	0.991	1.042
520	Prkcd	170538	protein kinase C, delta	0	0.657	0.906	1.105	1.065	1.042	1.071	1.048	1.066
534	Sdhb	298596	succinate dehydrogenase complex, subunit B, iron sulfur (Ip)	0.0003	0.614	1.201	1.118	1.083	1.114	1.125	0.89	0.824
539	Cxadrl1	361873	coxsackie virus and adenovirus receptor-like 1	0	1.009	0.444	0.519	0.531	0.669	0.846	1.686	2.246
543	Alpl	25586	alkaline phosphatase, liver/bone/kidney	0.0001	0.47	0.852	1.147	1.281	1.136	1.177	0.932	0.944
551	Ubd	29168	ubiquitin D	0	0.249	0.261	0.323	0.419	0.674	1.085	2.087	2.691
561	Timp1	116510	TIMP metallopeptidase inhibitor 1	0	1.246	0.644	0.674	0.57	0.602	0.999	1.44	1.814
562			0	0.0026	0.516	1.1	0.888	0.968	1.159	1.361	0.957	0.931
568			0	0.0001	0.591	1.184	1.161	0.974	1.227	1.046	0.895	0.879
569			0	0.0055	3.202	1.127	0.458	0.409	0.514	1.191	0.716	0.528
580	Faslg	25385	Fas ligand (TNF superfamily, member 6)	0	0.148	0.323	0.394	0.578	0.604	0.594	2.171	3.096
585	Cnr1	25248	cannabinoid receptor 1 (brain)	0	0.089	0.827	0.927	1.242	1.019	1.023	1.409	1.351
587			0	0	0.108	0.808	0.692	1.57	1.268	1.182	1.111	1.12
603			0	0.0014	0.561	0.693	0.687	1.062	0.806	0.633	1.903	1.568
616	LOC691259	691259	hypothetical protein LOC691259	0	0.704	0.179	0.247	0.254	0.386	0.885	1.558	3.827
634			0	0.0008	0.638	1.014	1.051	1.088	1.087	1.195	1.007	0.846
638	Tfrc	64678	transferrin receptor	0	2.309	1.237	1.007	1.083	0.851	0.829	0.517	0.368
642	Cd163	312701	CD163 molecule	0	1.815	0.725	0.85	0.771	0.451	0.382	1.177	2.077
644			0	0	6.17	0.833	0.363	0.455	0.175	0.217	0.24	0.139
647			0	0	4.214	0.473	0.561	0.501	0.479	1.019	0.573	0.412
650	Bex1	501625	brain expressed gene 1	0.0001	1.619	0.983	0.854	0.762	0.849	0.978	0.923	1.095
660	Ethe1	292710	ethylmalonic encephalopathy 1	0	0.502	1.067	1.259	1.054	1.144	0.905	1.031	1.019
665	Tsnaxip1	498944	translin-associated factor X interacting protein 1	0	1.125	0.808	0.628	0.757	0.899	0.957	1.365	1.407
689	RGD1305679	361228	similar to 9530008L14Rik protein	0	0.386	1.058	1.158	1.054	1.282	1.19	0.951	0.815
695	Nkg7	171062	natural killer cell group 7 sequence	0	0.241	0.68	0.781	0.791	0.739	0.933	1.501	2.292
706	Icam1	25464	intercellular adhesion molecule 1	0	0.62	0.783	0.897	0.813	0.9	0.848	1.433	1.661
718	Gjd2	50564	gap junction protein, delta 2	0	0.254	0.229	0.321	0.26	1.625	3.363	0.889	0.339
719	Avpr1a	25107	arginine vasopressin receptor 1A	0	1.93	1.132	1.233	0.896	0.834	0.559	0.828	0.781
726	Ucp2	54315	uncoupling protein 2 (mitochondrial, proton carrier)	0	0.999	0.796	0.914	0.811	0.79	0.777	1.335	1.603
727	Ebp	117278	emopamil binding protein (sterol isomerase)	0.01	0.641	0.934	1.109	1.036	1.052	1.196	0.971	1.007
728	Csf1	78965	colony stimulating factor 1 (macrophage)	0.001	0.501	0.967	0.895	0.91	0.943	1.016	1.276	1.433
731	Dnah2	303242	dynein, axonemal, heavy chain 2	0	0.818	0.737	0.868	0.733	0.968	0.732	1.547	1.535
745			0	0.0029	0.781	1.102	0.963	0.855	0.669	0.67	1.362	1.672
750			0	0	0.591	1.184	1.162	1.054	1.155	1.039	0.885	0.911
755			0	0	0.714	0.86	0.863	1.296	1.266	1.562	0.678	0.634
773	LOC688241	688241	similar to GTPase activating protein testicular GAP1	0	1.446	0.539	0.666	0.498	0.745	0.64	1.534	1.954
784			0	0.01	0.622	1.046	1.074	1.011	1.093	1.31	0.885	0.887
819	Rab11fip3	303002	RAB11 family interacting protein 3 (class II)	0.0002	0.567	1.306	1.007	1.081	1.288	1.071	0.876	0.746
820			0	0.0007	0.522	1.267	1.052	1.065	1.142	1.2	0.892	0.802
822	Adam8	309098	tubulin, gamma complex associated protein 2	0.0002	1.13	0.44	0.595	0.577	0.672	1.062	1.447	2.03
839	Tmem59l	306349	transmembrane protein 59-like	0.0001	1.113	0.352	0.271	0.254	0.567	0.423	2.057	2.951
840	Hmgcs1	24450	3-hydroxy-3-methylglutaryl-Coenzyme A synthase 2 (mitochondrial)	0.0016	1.347	1.319	1.067	1.261	0.847	0.962	0.638	0.696
844	Celsr1	300128	cadherin, EGF LAG seven-pass G-type receptor 1 (flamingo homolog, Drosophila)	0.0006	1.72	0.839	0.947	0.81	0.937	0.698	1.042	1.087
857	LOC363337	363337	similar to RIKEN cDNA 1700081O22	0.0025	2.799	0.679	0.601	0.67	0.457	1.665	0.596	0.604
858	Prkcb	25023	protein kinase C, beta	0	0.591	0.88	0.761	0.897	0.837	0.843	1.511	1.63
864	Il1b	24494	interleukin 1 beta	0	0.202	0.93	0.768	0.969	0.937	0.811	1.439	1.898
869	Svs6	362267	seminal vesicle secretory protein 6	0.0002	2.104	1.668	1.409	1.172	0.792	0.613	0.284	0.287
870			0	0	0.853	0.772	0.773	0.898	0.816	0.86	1.447	1.551
881	Arc	54323	activity-regulated cytoskeleton-associated protein	0	0.421	1.01	1.271	0.968	1.123	1.029	1.07	1.053
884	Map3k6	313022	mitogen-activated protein kinase kinase kinase 6	0.0003	0.725	0.866	1.103	0.593	0.765	1.069	1.177	1.7
887			0	0.009	0.59	1.007	1.143	1.3	1.162	1.227	0.951	0.533
889	LOC360919	360919	similar to alpha-fetoprotein	0.001	0.517	1.201	1.161	1.1	1.17	1.225	0.854	0.71
897			0	0	0.374	0.33	0.666	0.581	0.725	0.803	1.465	3.059
898	Bcl6	303836	B-cell CLL/lymphoma 6	0.0001	0.64	0.6	1.548	1.235	1.268	1.527	0.509	0.598
900			0	0.0009	3.627	0.849	0.808	0.797	0.51	0.594	0.684	0.433
902	RGD1565947	299737	similar to netrin 4	0	0.582	0.923	1.002	0.991	1.056	0.869	1.236	1.3
904			0	0.0099	2.247	0.739	0.808	0.456	1.263	0.992	0.694	0.813
906	Nrg1	112400	neuregulin 1	0	0.391	1.091	1.244	1.289	1.205	1.037	0.918	0.785
928	Axl	308444	Axl receptor tyrosine kinase	0.0016	0.896	0.789	0.864	0.777	0.843	0.81	1.459	1.533
945	Naip5		0	0.0002	0.862	0.6	0.612	0.62	0.839	0.739	1.418	2.31
947	Cadm1	363058	cell adhesion molecule 1	0	0.484	0.951	1.165	1.001	0.982	1.239	1.081	1.021
957			0	0.0001	1.539	0.824	0.806	0.776	0.993	0.85	1.061	1.174
961			0	0	0.385	1.117	0.982	1.048	1.007	1.298	1.088	0.977
962	Lta	25008	lymphotoxin alpha (TNF superfamily, member 1)	0.0087	0.71	0.639	0.764	0.672	0.64	1.008	1.51	2.017
966	Gal	29141	galanin prepropeptide	0	3.994	0.539	0.438	0.442	0.513	0.54	0.891	0.908
971	Ccl28	114492	chemokine (C-C motif) ligand 28	0	0.707	0.63	0.797	0.894	1.006	1.273	1.252	1.308
972			0	0	0.66	0.434	0.626	0.66	0.679	0.745	1.968	2.129
980			0	0	0.172	0.65	0.844	0.893	0.911	0.92	1.61	1.89
985	Ptprs	25529	protein tyrosine phosphatase, receptor type, S	0	3.184	0.897	0.699	0.682	0.606	0.65	0.77	0.757
987			0	0	0.34	0.739	0.677	0.985	0.817	0.696	1.741	1.943
1004	Cklf	245978	chemokine-like factor	0	0.882	0.784	0.848	0.748	0.818	0.776	1.446	1.688
1009			0	0.01	0.607	0.973	1.041	1.249	1.094	1.149	1.003	0.823
1040	Epha3	29210	Eph receptor A3	0.001	5.575	0.444	0.303	0.301	0.507	0.775	0.261	0.199
1044			0	0	0.127	0.649	0.792	0.802	0.855	0.971	1.689	1.984
1056	RGD1566243	500992	similar to protein of unknown function	0.0003	1.527	0.906	0.936	0.918	0.831	0.981	0.889	1.087
1057			0	0	0.85	0.747	0.65	0.798	0.843	0.86	1.438	1.779
1079	Slc38a4	170573	solute carrier family 38, member 4	0.0038	4.432	1.154	0.593	0.419	0.362	0.663	0.394	0.379
1085	Lrrc17	502715	leucine rich repeat containing 17	0	4.147	0.752	0.715	0.62	0.485	0.3	0.623	0.756
1088	Ppara	25747	peroxisome proliferator activated receptor alpha	0.0013	0.633	0.928	1.315	1.088	1.082	0.897	1.082	0.962
1091			0	0.0001	0.492	1.185	1.128	1.015	1.301	1.243	0.728	0.841
1094			0	0	2.333	1.289	1.135	0.885	0.792	0.53	0.653	0.639
1096	Cycs	25309	cytochrome c, somatic	0.0008	0.635	1.066	1.172	1.198	1.078	1.282	0.828	0.696
1099	Sox9	140586	SRY-box containing gene 9	0	0.487	0.322	0.537	1.123	1.149	1.396	1.524	1.195
1112	Hells	294071	helicase, lymphoid specific	0.0005	2.046	0.901	0.766	0.881	0.8	1.137	0.759	0.785
1115	LOC691487	691487	similar to Discs large homolog 5 (Placenta and prostate DLG) (Discs large protein P-dlg)	0	1.691	1.09	1.047	0.997	0.898	0.778	0.863	0.752
1120			0	0.0016	0.863	0.578	0.764	0.657	0.824	1.315	1.021	1.94
1133	Clip4	298801	CAP-GLY domain containing linker protein family, member 4	0.0003	1.902	0.857	0.398	0.596	0.776	1.36	1	1.075
1146			0	0.0001	1.548	0.979	0.921	0.957	0.904	0.818	0.994	0.951
1159	Ahcy	29443	adenosylhomocysteinase	0.0001	0.497	1.194	1.194	1.026	1.149	1.151	0.895	0.845
1161	Sorcs1	309533	sortilin-related VPS10 domain containing receptor 1	0.0008	0.416	0.529	0.777	0.975	1.256	1.795	1.087	0.881
1163	Ccl12	287562	chemokine (C-C motif) ligand 12	0	1.582	2.271	1.217	1.058	0.615	0.377	0.498	0.76
1171	Faslg	25385	Fas ligand (TNF superfamily, member 6)	0	0.14	0.302	0.418	0.635	0.574	0.624	2.225	2.976
1175	Pomc	24664	proopiomelanocortin	0	0.468	0.98	1.136	1.085	1.149	1.207	0.969	0.925
1196	Epb4.9	361069	erythrocyte protein band 4.9	0.0014	0.645	1.112	1.305	1.125	1.209	0.991	0.847	0.753
1200	Fn1	25661	fibronectin 1	0	2.849	0.869	0.805	0.743	0.573	0.605	0.867	0.928
1202	Clspn	298534	claspin homolog (Xenopus laevis)	0.0003	3.453	1.508	0.757	0.586	0.57	0.506	0.487	0.493
1203	Plxdc1	303505	plexin domain containing 1	0.0001	1.835	0.949	0.812	0.721	0.725	0.79	0.998	1.292
1204			0	0.0004	0.634	1.107	1.095	1.041	1.141	1.377	0.813	0.709
1213	Col1a1	29393	collagen, type I, alpha 1	0	3.309	1.336	1.027	0.96	0.486	0.541	0.371	0.37
1216			0	0.0001	0.251	0.301	0.41	0.408	1.432	3.524	0.697	0.314
1217	Lin7a	85327	lin-7 homolog a (C. elegans)	0.001	0.415	1.064	0.996	1.063	1.131	1.344	1.036	0.823
1229			0	0	0.152	0.604	0.835	1.027	1.008	1.273	1.364	1.576
1231	Eln	25043	elastin	0	2.892	1.682	1.072	0.82	0.648	0.398	0.483	0.372
1234	Fabp7	80841	fatty acid binding protein 7, brain	0.0004	8.485	0.209	0.024	0.005	0.005	0.008	0.006	0.004
1236	Rasl10b	303382	RAS-like, family 10, member B	0.0001	0.472	1.2	0.968	1.215	1.265	1.172	0.876	0.754
1241	Kcnk3	29553	potassium channel, subfamily K, member 3	0	1.467	2.048	1.758	0.904	0.781	0.612	0.4	0.333
1243	Lrrc9	299129	leucine rich repeat containing 9	0	0.887	0.524	0.535	0.57	0.706	0.725	1.896	2.076
1245			0	0.0011	0.97	0.551	0.681	0.749	0.625	1.137	1.141	2.169
1247	Csrnp2	315308	cysteine-serine-rich nuclear protein 2	0	1.913	0.917	0.962	0.908	0.892	0.783	0.873	0.865
1260	Egf	25313	epidermal growth factor	0.0005	0.452	0.975	1.427	1.224	1.254	0.961	0.886	0.796
1261	Ncam1	24586	neural cell adhesion molecule 1	0	2.483	0.863	0.837	0.802	0.753	0.666	0.858	0.919
1269			0	0.002	0.752	0.668	0.768	0.862	0.669	0.819	1.829	1.553
1280			0	0	1.268	0.608	0.658	0.644	0.662	0.704	1.492	2.001
1282	Olr1596	304991	olfactory receptor 1596	0	0.237	0.685	0.634	0.869	0.862	0.778	1.804	2.019
1284			0	0.0053	0.574	0.918	1.15	0.95	1.075	1.423	0.89	0.924
1297	Cd52	117054	CD52 antigen	0.0006	1.244	1.266	0.815	0.398	0.77	0.918	1.216	1.397
1300	Ncbp1	298075	nuclear cap binding protein subunit 1, 80kDa	0	0.605	1.043	1.019	1.144	1.115	1.133	0.97	0.918
1309	Rrm2	362720	ribonucleotide reductase M2	0.0002	2.581	1.587	0.849	0.644	0.538	1.246	0.394	0.367
1320			0	0	0.535	1.197	1.099	0.944	1.089	1.055	1.039	0.997
1328			0	0.0091	1.565	0.977	0.975	0.835	0.855	0.999	0.874	0.988
1332			0	0	2.701	0.806	0.885	0.774	0.747	0.766	0.767	0.732
1334	Scg5	25719	secretogranin V	0	0.653	0.885	1.296	1.194	1.228	1.007	0.914	0.786
1338	Tlr10	305355	toll-like receptor 10	0	0.315	0.417	0.598	0.805	0.765	0.734	1.881	2.391
1341			0	0.0089	0.753	0.605	0.705	0.922	0.787	1.111	1.074	2.049
1345	Parp9	303905	poly (ADP-ribose) polymerase family, member 9	0.0001	0.555	0.886	1.003	1.005	0.94	0.834	1.324	1.428
1365	Pbx4	361131	pre-B-cell leukemia homeobox 4	0.003	0.66	1.028	1.198	0.947	1.106	0.861	0.999	1.211
1369	Prkaa2	78975	protein kinase, AMP-activated, alpha 2 catalytic subunit	0.0008	0.699	1.123	1.144	1.227	1.18	1.152	0.801	0.641
1396	Slco3a1	140915	solute carrier organic anion transporter family, member 3a1	0	0.629	0.746	0.936	0.941	1.025	0.989	1.349	1.294
1407	Ptgs2	29527	prostaglandin-endoperoxide synthase 2	0	5.168	1.003	0.699	0.38	0.43	0.468	0.155	0.185
1413	Stx1b	24923	syntaxin 1B	0	2.591	0.871	0.909	0.932	0.703	0.618	0.784	0.817
1425	Esr1	24890	estrogen receptor 1	0	0.444	1.114	1.312	1.313	1.281	1.207	0.778	0.484
1427	Fbxo22	300724	F-box protein 22	0.0049	0.59	0.874	1.033	1.058	1.176	1.06	1.15	0.962
1430	Dbc1	140610	deleted in bladder cancer 1 (human)	0.0002	1.619	0.55	0.643	0.602	0.905	1.088	1.079	1.497
1434			0	0.001	0.822	1.342	1.348	0.857	1.122	0.626	0.979	0.971
1438			0	0	0.427	0.955	1.117	1.128	1.176	1.185	1.055	0.854
1441	Cdkn1a	114851	cyclin-dependent kinase inhibitor 1A	0	1.048	0.474	0.621	0.513	0.724	1.221	1.631	1.624
1455			0	0	0.543	0.373	0.722	0.872	1.034	0.775	1.76	1.778
1464	Trpv2	29465	transient receptor potential cation channel, subfamily V, member 2	0	0.503	0.607	0.594	0.701	0.625	1.37	1.458	2.03
1468			0	0.0001	1.75	1.093	0.796	0.865	0.806	0.919	0.955	0.896
1479	Kif26b	305012	kinesin family member 26B	0	2.256	0.529	0.779	0.76	0.811	0.666	1.076	1.235
1480	RGD1308694	295326	similar to hypothetical protein MGC47256	0.0008	0.469	1.087	1.357	1.206	1.138	0.767	0.984	1.02
1503	Arc	54323	activity-regulated cytoskeleton-associated protein	0	0.427	1.008	1.267	0.976	1.103	1.01	1.103	1.052
1504	Mcm10	307126	minichromosome maintenance complex component 10	0.0017	2.868	1.295	0.868	0.632	0.57	0.775	0.66	0.582
1507	RT1-CE4	414783	RT1 class I, locus CE4	0	0.475	0.62	1.125	1.102	0.997	0.803	1.383	1.449
1513	Mycl1	298506	v-myc myelocytomatosis viral oncogene homolog 1, lung carcinoma derived (avian)	0	0.772	0.628	0.912	0.881	0.839	0.78	1.402	1.781
1519	Dcakd	360639	dephospho-CoA kinase domain containing	0	1.927	0.892	0.909	0.888	0.916	1.031	0.77	0.737
1567	Map1b	29456	microtubule-associated protein 1B	0.0063	1.046	0.771	0.862	0.861	0.637	1.099	1.329	1.379
1572	Apobec1	25383	apolipoprotein B mRNA editing enzyme, catalytic polypeptide 1	0	0.382	1.003	0.816	1.05	1.065	1.08	1.237	1.271
1573			0	0	0.14	0.787	1.853	1.151	1.092	1.431	0.877	0.571
1594	Zfp365	499425	zinc finger protein 365	0.0002	1.09	0.749	0.911	0.777	0.835	0.862	1.247	1.542
1609	Igsf9b	315510	immunoglobulin superfamily, member 9B	0.002	0.631	1.139	1.117	0.948	1.061	1.122	1.04	0.886
1612			0	0.0001	0.612	1.172	1.124	1.063	1.164	1.138	0.864	0.822
1620	Scg3	116635	secretogranin III	0	3.419	0.552	0.637	0.666	0.673	0.729	0.735	0.806
1623	Prdx5	113898	peroxiredoxin 5	0.0001	0.608	1.032	1.258	1.037	1.102	1.199	0.892	0.823
1634	Prkar2b	24679	protein kinase, cAMP dependent regulatory, type II beta	0.0001	1.327	1.563	1.426	0.991	0.694	0.868	0.675	0.647
1644	Cib2	300719	calcium and integrin binding family member 2	0	0.591	1.152	1.306	1.145	1.149	1.181	0.784	0.663
1648			0	0.0038	1.655	1.123	0.846	1.004	0.867	0.946	0.836	0.809
1649	Cirbp	81825	cold inducible RNA binding protein	0	1.705	0.822	0.835	0.76	0.894	0.984	1.009	1.02
1650	Defa	286995	defensin, alpha 5, Paneth cell-specific	0.0008	6.383	0.194	0.324	0.194	0.177	0.276	0.221	0.812
1652	Slc29a3	353307	solute carrier family 29 (nucleoside transporters), member 3	0.0023	0.598	0.91	1.24	1.007	1.207	0.913	1.041	1.043
1656	Adra2a	25083	adrenergic, alpha-2A-, receptor	0	0.411	0.732	1.114	0.937	1.018	0.772	1.472	1.479
1667	Mmp2	81686	matrix metallopeptidase 2	0	3.436	0.839	0.799	0.752	0.554	0.531	0.648	0.759
1676	Arhgdig	360500	Rho GDP dissociation inhibitor (GDI) gamma	0.0031	1.795	0.595	0.598	0.527	0.768	0.991	1.321	1.385
1679			0	0	0.152	0.711	0.92	0.944	0.895	1.565	1.312	1.308
1681	Lpar4	302378	lysophosphatidic acid receptor 4	0	3.564	0.696	0.949	0.759	0.532	0.65	0.662	0.477
1684			0	0	1.641	0.84	0.934	0.872	0.862	0.823	0.99	1.12
1685	Clu	24854	clusterin	0	0.506	0.505	0.565	0.502	0.637	0.731	1.926	2.555
1687	Batf	299206	basic leucine zipper transcription factor, ATF-like	0	0.625	0.682	0.669	0.561	0.694	0.928	1.575	2.217
1690			0	0	0.114	0.372	0.886	1.069	1.362	1.831	1.076	0.971
1697			0	0.0029	1.51	1.002	1	0.89	0.98	0.861	0.913	0.907
1713	Ptpns1l3	310213	protein tyrosine phosphatase, non-receptor type substrate 1-like 3	0	0.185	0.875	0.93	1.119	0.959	1.222	1.273	1.323
1717	Ccbl1	311844	cysteine conjugate-beta lyase, cytoplasmic	0.0007	0.621	0.846	1.334	1.111	1.195	0.96	0.96	0.944
1718	Cd6	25752	Cd6 molecule	0	0.104	0.516	0.587	0.681	0.784	1.088	1.797	2.275
1722	Ccno	499528	cyclin O	0	0.248	0.812	1.209	1.078	0.99	0.851	1.084	1.747
1726	Pld1	25096	phospholipase D1	0	0.48	0.71	0.724	0.676	0.868	1.016	1.761	1.603
1734			0	0.0031	1.652	0.778	1.019	0.961	0.84	0.846	0.929	1.071
1735	Hspbap1	171460	Hspb associated protein 1	0.0028	0.432	0.717	0.947	1.114	1.208	1.1	1.201	1.152
1740			0	0	2.045	0.786	0.97	0.795	0.795	0.692	0.971	1.082
1741			0	0.0002	2.369	0.914	0.823	0.79	0.871	0.61	0.868	0.917
1743	Cilp2	306356	cartilage intermediate layer protein 2	0.004	1.969	0.714	2.212	0.612	0.833	0.709	0.529	0.655
1747			0	0	0.532	0.995	0.978	1.16	1.151	1.242	1.016	0.823
1750	Npy	24604	neuropeptide Y	0	0.721	0.542	0.609	0.602	0.828	1.104	1.706	1.729
1768			0	0.0003	1.504	1.125	0.862	0.903	0.934	0.895	0.922	0.917
1769	LOC302022	302022	similar to nidogen 2 protein	0	1.734	1.247	1.011	0.892	0.88	0.852	0.742	0.774
1772			0	0	3.128	1.616	0.801	0.64	0.579	0.749	0.389	0.418
1776	Cyp4a8	266674	cytochrome P450, family 4, subfamily a, polypeptide 8	0	0.116	0.735	1.172	1.21	1.082	1.367	1.149	1.02
1789			0	0.0001	1.253	0.537	0.54	0.705	1.049	1.012	1.528	1.228
1801			0	0	0.076	0.972	1.113	1.583	1.238	0.939	1.114	0.892
1809	Ccr10	363682	chemokine (C-C motif) receptor 10	0	0.484	1.163	1.169	1.11	1.234	1.069	0.897	0.824
1812	Lgals8	116641	lectin, galactoside-binding, soluble, 8	0.0013	0.664	1.145	1.043	0.999	1.067	1.196	0.945	0.889
1820			0	0	0.783	1.167	1.357	1.106	1.194	1.086	0.677	0.641
1834			0	0	0.558	1.075	1.098	1.099	1.09	1.091	0.953	1.002
1838	Hspc159	360983	galectin-related protein	0.001	0.662	1.1	0.934	1.039	1.033	1.081	1.178	0.901
1846	Egf	25313	epidermal growth factor	0.0006	0.471	0.976	1.4	1.232	1.242	0.968	0.9	0.783
1855	Gpr64	266735	G protein-coupled receptor 64	0	2.971	0.997	0.544	0.849	0.821	0.852	0.514	0.656
1864	Myo1b	117057	myosin Ib	0	2.142	0.962	0.892	0.724	0.796	0.872	0.828	0.909
1867	Cbs	24250	cystathionine beta synthase	0	0.339	0.9	1.375	1.11	1.28	0.936	1.027	0.974
1876			0	0.0002	0.797	1.345	1.493	1.298	1.157	0.839	0.64	0.522
1880	Ptk2b	50646	PTK2B protein tyrosine kinase 2 beta	0	0.369	0.758	1.159	1.088	1.065	1.011	1.211	1.267
1883	Avpr1a	25107	arginine vasopressin receptor 1A	0	1.898	1.121	1.299	0.906	0.829	0.539	0.83	0.779
1894			0	0.0032	0.59	0.895	1.21	0.896	1.115	1.251	0.966	0.992
1902	LOC686547	686547	similar to TBC1 domain family member 4 (Akt substrate of 160 kDa) (AS160)	0.0002	1.544	1.206	0.985	0.936	0.941	0.922	0.788	0.763
1903	Gap43	29423	growth associated protein 43	0	2.199	1.195	1.172	1.054	0.817	0.755	0.534	0.497
1906	Pga5	60372	pepsinogen 5, group I	0.0004	0.295	0.81	1.128	0.945	0.938	1.405	1.315	1
1921			0	0	2.597	1.059	0.906	0.901	0.853	0.611	0.657	0.635
1933	Mcm10	307126	minichromosome maintenance complex component 10	0	2.77	1.283	0.861	0.606	0.633	0.919	0.599	0.541
1936	Klhdc8b	306589	kelch domain containing 8B	0	1.827	0.883	1.017	0.687	0.917	0.774	0.914	1.081
1937	Adm	25026	adrenomedullin	0	0.537	0.885	1.054	1.044	1.056	0.967	1.201	1.2
1939	Kcnab2	29738	potassium voltage-gated channel, shaker-related subfamily, beta member 2	0	0.489	0.803	0.885	0.782	0.842	1.087	1.396	1.635
1946	Slco2b1	140860	solute carrier organic anion transporter family, member 2b1	0.01	1.199	1.007	1.051	0.863	0.969	0.605	1.084	1.307
1950	Ptprn	116660	protein tyrosine phosphatase, receptor type, N	0	0.065	0.691	1.198	1.293	1.382	1.268	1.031	0.901
1958	Bin2	366988	bridging integrator 2	0	0.415	0.67	0.943	0.886	0.892	0.862	1.528	1.734
1974			0	0.0002	0.565	1.044	0.893	1.125	1.199	1.137	0.976	0.982
1977	Folh1	85309	folate hydrolase 1	0	0.407	1.21	1.493	1.093	1.158	0.81	0.986	0.854
1980	Slc2a6	296600	solute carrier family 2 (facilitated glucose transporter), member 6	0	0.571	0.859	0.997	0.867	0.814	0.992	1.262	1.621
1983	Edem1	297504	ER degradation enhancer, mannosidase alpha-like 1	0	0.584	1.004	0.977	1.112	1.021	1.05	1.155	1.04
2011	Tox	362481	thymocyte selection-associated high mobility group box	0.0001	0.453	1.072	0.792	0.939	1.057	1.638	0.986	0.892
2015	Lag3	297596	lymphocyte-activation gene 3	0	1.035	0.742	0.716	0.779	0.803	0.823	1.318	1.797
2020	Fhl2	63839	four and a half LIM domains 2	0.0079	1.264	0.689	0.988	0.894	0.881	0.659	1.258	1.418
2028			0	0	0.082	0.874	1.217	1.351	1.397	2.377	0.26	0.184
2029	Dclk1	83825	doublecortin-like kinase 1	0	1.807	0.711	0.619	0.647	0.628	0.89	1.303	1.44
2033			0	0.0012	0.52	0.867	1.256	1.388	0.777	1.357	0.991	0.813
2036			0	0.0001	1.918	0.9	0.886	0.876	0.767	0.948	0.809	1.015
2051	C1qa	298566	complement component 1, q subcomponent, A chain	0	0.384	0.893	0.873	0.892	0.867	0.811	1.426	1.829
2056	Ccdc46	287776	coiled-coil domain containing 46	0	1.761	0.859	0.846	0.769	0.896	0.863	1.005	1.06
2064	Tacr1	24807	tachykinin receptor 1	0.0023	2.823	1.532	0.665	0.336	0.479	1.363	0.518	0.443
2066	Katnal2	307253	katanin p60 subunit A-like 2	0	0.515	0.527	0.419	0.815	0.744	0.768	1.996	2.089
2068	Tfrc	64678	transferrin receptor	0	2.445	1.43	0.949	0.954	0.845	0.811	0.45	0.342
2070	Lap3	289668	leucine aminopeptidase 3	0	0.43	1.048	1.103	1.372	1.178	1.293	0.871	0.62
2074	Cdca8	500545	cell division cycle associated 8	0.0008	1.761	1.175	0.974	0.815	0.871	1.092	0.698	0.699
2082			0	0.0006	1.016	2.287	2.26	1.223	0.632	0.642	0.183	0.143
2089	Cntn1	117258	contactin 1	0	2.053	0.633	0.851	0.405	0.627	0.754	1.338	1.408
2101			0	0.0009	3.589	0.685	0.652	0.68	0.666	0.721	0.705	0.53
2106			0	0.0001	2.79	1.004	0.896	0.849	0.794	0.648	0.585	0.677
2107	Ube2c	296368	ubiquitin-conjugating enzyme E2C	0	2.617	1.664	0.958	0.725	0.661	0.847	0.396	0.404
2109	Pdlim1	54133	PDZ and LIM domain 1	0	0.711	0.849	0.888	0.774	0.826	1.036	1.354	1.509
2111	RGD1565367	312226	similar to Solute carrier family 23, member 2 (Sodium-dependent vitamin C transporter 2)	0	2.035	0.784	0.828	0.701	0.732	0.767	1.026	1.246
2113			0	0.0024	1.637	1.039	0.874	0.861	0.948	0.816	0.954	0.942
2134			0	0	0.46	1.115	1.131	1.074	1.093	1.18	0.999	0.879
2136	Frzb	295691	frizzled-related protein	0	0.465	0.691	1.224	0.9	0.945	0.68	1.37	1.726
2137	Elovl4	315851	elongation of very long chain fatty acids (FEN1/Elo2, SUR4/Elo3, yeast)-like 4	0.01	1.579	0.542	0.665	0.512	0.638	1.859	1.008	1.07
2140	RT1-Bb	309622	RT1 class II, locus Bb	0	0.156	0.562	0.672	0.828	0.898	0.762	1.833	2.165
2149	Enkur	291354	enkurin, TRPC channel interacting protein	0	0.978	0.605	0.697	0.673	0.902	0.808	1.543	1.73
2155	Wnt11	140584	wingless-type MMTV integration site family, member 11	0	5.074	0.756	0.645	0.55	0.409	0.384	0.338	0.312
2158	Slc6a3	24898	solute carrier family 6 (neurotransmitter transporter, dopamine), member 3	0.0001	0.374	0.413	0.36	0.339	0.698	1.015	2.797	1.625
2172	Prdm1	309871	PR domain containing 1, with ZNF domain	0	1.582	0.815	0.801	0.999	0.792	0.734	1.177	1.174
2174	RGD1307569	360695	similar to Protein C21orf63 homolog precursor	0	0.409	0.706	0.82	0.804	0.921	1.207	1.415	1.581
2175	Bcmo1	114106	beta-carotene 15,15'-monooxygenase 1	0.0002	1.914	1.304	0.738	0.567	0.873	0.508	1.093	1.135
2179			0	0.0029	1.559	1.188	0.899	0.877	0.935	0.925	0.86	0.826
2186	Tnfaip8l2	310663	tumor necrosis factor, alpha-induced protein 8-like 2	0	0.399	0.772	0.764	0.812	0.818	0.799	1.581	2.006
2187	Ucp1	24860	uncoupling protein 1 (mitochondrial, proton carrier)	0	2.207	3.334	1.977	0.6	0.311	0.163	0.018	0.016
2192	Fmo1	25256	flavin containing monooxygenase 1	0	0.396	0.9	1.229	1.115	1.232	1.106	1.045	0.882
2199			0	0	0.431	0.779	1.168	0.899	0.976	0.849	1.393	1.451
2201			0	0	0.661	0.958	1.173	1.1	1.008	1.096	1.011	0.964
2203	Ptma	29222	prothymosin alpha	0.0035	1.537	1.023	1.003	0.909	0.88	0.973	0.877	0.865
2208			0	0.0022	0.225	0.833	1.407	1.451	0.942	1.073	1.056	0.994
2215			0	0	0.356	0.591	0.581	0.653	0.644	0.814	1.936	2.327
2221	Lppr5	310812	lipid phosphate phosphatase-related protein type 5	0	2.282	0.412	0.605	0.326	0.581	0.699	1.593	1.533
2225	Pdzk1	65144	PDZ domain containing 1	0.0015	0.661	1.002	1.192	1.157	1.2	0.957	0.965	0.835
2227			0	0	6.379	0.635	0.674	0.425	0.312	0.087	0.072	0.048
2229			0	0	1.606	1.118	0.907	0.803	0.865	0.946	0.94	0.877
2239	Faslg	25385	Fas ligand (TNF superfamily, member 6)	0	0.134	0.325	0.413	0.583	0.607	0.589	2.154	3.107
2244			0	0	0.441	0.877	1.084	1.077	1.138	1.214	1.11	0.941
2248	Sctr	81779	secretin receptor	0	0.827	0.465	0.707	0.478	0.891	0.717	1.771	2.051
2257	Mt2A	689415	metallothionein 2A	0	0.603	0.988	1.099	0.707	1.035	1.063	1.13	1.319
2260	Fam82b	500419	family with sequence similarity 82, member B	0	0.654	1.113	1.117	1.187	1.17	1.005	0.91	0.823
2262			0	0.0008	0.919	1.026	0.796	0.689	0.616	0.784	1.528	1.659
2264	Slc5a5	114613	solute carrier family 5 (sodium iodide symporter), member 5	0	2.834	0.529	0.534	0.717	0.86	1.17	0.78	0.623
2269			0	0.0011	0.866	1.019	0.629	0.434	0.684	1.252	1.457	1.56
2270	Tnfsf15	252878	tumor necrosis factor (ligand) superfamily, member 15	0.002	0.538	0.893	1.116	0.979	1.004	0.908	1.102	1.456
2277	Fgf18	29369	fibroblast growth factor 18	0.0004	1.502	1.062	1.022	1.073	0.931	1.006	0.777	0.699
2281	Hoxa10	368057	homeo box A10	0	1.594	1.062	0.939	0.94	0.982	0.94	0.829	0.777
2300			0	0.01	1.642	1.014	0.899	0.911	0.898	0.897	0.882	0.937
2304	Ttc7	362696	tetratricopeptide repeat domain 7	0	0.524	0.913	1.033	1.029	1.096	0.96	1.154	1.238
2324			0	0.0088	1.697	0.977	0.854	0.785	1.029	0.828	0.884	1.01
2333	Kcnab3	58981	potassium voltage-gated channel, shaker-related subfamily, beta member 3	0.0074	2.577	0.949	1.155	0.8	0.913	0.627	0.632	0.554
2338			0	0.0003	1.803	0.969	0.878	0.856	0.843	0.963	0.858	0.912
2357	Msrb2	361286	methionine sulfoxide reductase B2	0.0012	0.624	1.076	1.126	1.05	1.095	1.11	0.975	0.9
2358	Elovl1		0	0	0.569	1.036	1.324	1.13	1.212	1.045	0.894	0.752
2361			0	0.0026	0.343	1.217	1.111	0.919	1.068	1.481	0.872	0.884
2368			0	0	0.428	0.814	0.783	0.957	1.015	1.293	1.389	1.147
2372			0	0.0004	1.756	1.139	0.996	0.822	0.752	0.642	0.934	1.126
2376			0	0.0061	0.768	1.502	0.952	0.984	1.101	1.33	0.66	0.681
2377	Cspg4	81651	chondroitin sulfate proteoglycan 4	0	1.648	1.014	1.016	0.84	0.817	0.815	0.908	1.055
2384	Mybl2	296344	myeloblastosis oncogene-like 2	0.0001	3.362	1.073	0.699	0.525	0.506	0.999	0.509	0.572
2395	Chek1	140583	CHK1 checkpoint homolog (S. pombe)	0	2.85	1.257	0.758	0.698	0.631	0.716	0.679	0.654
2411	Ndufv3	64539	NADH dehydrogenase (ubiquinone) flavoprotein 3	0	0.394	1.11	1.131	1.035	1.15	1.237	0.945	0.916
2413	LOC681353	681353	similar to spermatogenesis associated glutamate (E)-rich protein 4b	0	0.978	0.711	0.636	0.707	0.812	1.097	1.739	1.157
2414	Mastl	307169	microtubule associated serine/threonine kinase-like	0.0001	2.803	1.737	0.816	0.592	0.653	0.975	0.349	0.33
2417	Bdnf	24225	brain derived neurotrophic factor	0.0022	0.789	0.406	1.074	0.426	0.401	1.142	1.64	2.075
2418	Rgl1	54265	lethal giant larvae homolog 1 (Drosophila)	0.0084	0.79	0.658	1.4	0.883	1.017	0.659	1.182	1.445
2427	Golt1a	498230	golgi transport 1 homolog A (S. cerevisiae)	0	0.521	1.077	1.147	1.055	1.098	0.993	1.063	1.008
2429	Podnl1	288907	podocan-like 1	0	0.305	0.406	0.467	0.503	0.528	1.101	1.898	2.662
2433			0	0	0.369	0.874	1.043	0.986	1.166	1.608	0.924	0.855
2443	Gja5	50563	gap junction protein, alpha 5	0	1.522	0.9	1.264	0.91	0.904	0.855	0.826	0.923
2473	Msc	312897	musculin	0	0.649	0.466	0.503	0.426	0.513	0.587	2.129	2.67
2479	Acbd7	361277	acyl-Coenzyme A binding domain containing 7	0.0003	0.484	0.381	0.58	0.61	0.742	2.318	1.277	1.274
2480			0	0	0.466	0.333	0.636	0.529	0.623	0.575	1.694	3.173
2483	Cox6b2	308344	similar to RIKEN cDNA 4930401F20 gene	0	2.069	0.97	0.968	0.771	0.781	0.614	0.899	1.103
2493	Klf9	117560	Kruppel-like factor 9	0.0087	0.562	1.182	1.161	1.009	1.28	0.977	0.851	0.951
2497			0	0.0005	0.445	0.788	0.839	1.018	1.126	1.762	1.087	0.693
2498			0	0	0.684	0.556	0.536	0.64	0.53	0.55	2.061	2.408
2505	Esr1	24890	estrogen receptor 1	0	0.434	1.124	1.331	1.329	1.282	1.186	0.743	0.519
2509	Slc2a4	25139	solute carrier family 2 (facilitated glucose transporter), member 4	0	0.757	1.947	1.895	1.193	0.909	0.724	0.427	0.383
2517			0	0.0015	0.59	0.964	1.126	1.042	1.172	1.047	1.018	0.982
2522	40242		0	0	0.603	1.109	1.105	1.107	1.061	0.994	1.05	0.944
2525	Slc22a5	29726	solute carrier family 22 (organic cation/carnitine transporter), member 5	0.0095	0.599	1.009	0.899	1.087	1.233	1.401	0.885	0.758
2535	Lyve1	293186	lymphatic vessel endothelial hyaluronan receptor 1	0	2.443	1.193	0.896	0.911	0.782	0.599	0.685	0.723
2543	Col24a1	499723	collagen, type XXIV, alpha 1	0	0.941	0.078	0.075	0.07	0.089	0.133	2.884	3.703
2582	Svop	171442	SV2 related protein	0.0044	1.547	0.57	0.731	0.529	0.74	0.615	1.728	1.519
2583	Spp1	25353	secreted phosphoprotein 1	0	0.949	0.645	0.608	0.554	0.7	0.86	1.854	1.727
2584	Dio1	25430	deiodinase, iodothyronine, type I	0	0.414	1.224	1.382	1.175	1.259	1.197	0.729	0.573
2586			0	0.0026	2.928	0.639	0.742	0.585	0.81	1.071	0.669	0.668
2611			0	0	3.322	0.881	0.899	0.821	0.742	0.534	0.59	0.494
2612			0	0	1.666	1.15	0.908	0.921	0.918	1.082	0.789	0.619
2622	Cd4	24932	Cd4 molecule	0	0.327	0.734	0.864	0.86	0.808	0.75	1.645	1.962
2625			0	0.0088	2.617	0.976	1.048	0.878	0.733	0.656	0.563	0.791
2632	Pask	301617	PAS domain containing serine/threonine kinase	0.0004	2.401	1.096	0.713	0.715	0.731	0.728	0.905	0.871
2637			0	0.007	1.646	1.453	1.038	0.981	0.82	0.848	0.678	0.699
2642	Smagp	300236	small cell adhesion glycoprotein	0	0.591	1.119	1.088	1.022	1.088	1.011	1.036	1.012
2648	Rnd1	362993	Rho family GTPase 1	0.0002	0.612	0.909	0.816	0.797	0.948	0.706	1.442	1.746
2653	Mylk3	291926	myosin light chain kinase 3	0	2.592	0.844	0.688	1.409	0.889	1.129	0.318	0.296
2666	Ppm1b	24667	protein phosphatase 1B, magnesium dependent, beta isoform	0.0002	0.634	0.905	1.051	1.093	1.141	1.152	1.028	0.914
2668	Spp1	25353	secreted phosphoprotein 1	0	0.948	0.645	0.599	0.541	0.699	0.856	1.872	1.733
2672			0	0.0007	0.523	0.684	0.915	1.313	1.133	1.4	0.929	0.988
2674	Icmt	170818	isoprenylcysteine carboxyl methyltransferase	0.009	0.655	0.961	1.053	0.964	1.126	1.47	0.848	0.812
2680	Serpinb13	304690	serine (or cysteine) peptidase inhibitor, clade B (ovalbumin), member 13	0.0046	0.753	0.563	1.642	0.591	0.545	0.698	1.826	1.366
2686			0	0	1.616	1.022	1.032	0.901	0.932	0.805	0.888	0.899
2692	Bcorl1	302810	BCL6 co-repressor-like 1	0.0048	1.585	1.084	0.829	0.845	0.911	1.182	0.73	0.88
2696			0	0.0068	2.683	0.861	0.965	0.711	0.587	0.787	0.998	0.565
2697			0	0	1.193	0.842	0.697	0.612	0.635	0.537	1.774	1.723
2698			0	0.0002	0.772	0.713	0.862	0.816	0.765	0.965	1.51	1.537
2718	Slc16a6	303772	solute carrier family 16, member 6 (monocarboxylic acid transporter 7)	0	0.64	1.238	1.162	1.263	1.225	0.981	0.747	0.756
2722	LOC691521	691521	similar to MEGF11 protein	0	0.072	0.717	1.178	1.419	1.17	1.543	0.968	0.763
2725	Cmtm3	291813	CKLF-like MARVEL transmembrane domain containing 3	0.0001	1.785	0.702	0.849	0.734	0.653	0.479	1.395	1.521
2732	LOC498276	498276	Fc gamma receptor II beta	0.0001	0.472	0.78	0.906	0.769	0.735	1.254	1.366	1.629
2737	Sgol1	363174	shugoshin-like 1 (S. pombe)	0.0001	3.322	1.205	0.616	0.62	0.356	0.988	0.59	0.569
2746	Lin9	689523	lin-9 homolog (C. elegans)	0.008	2.071	1.283	0.848	0.949	0.769	0.805	0.752	0.692
2748	Cd3d	25710	CD3 molecule delta polypeptide	0	0.169	0.208	0.279	0.406	0.51	0.916	2.243	3.103
2750	Fmo5	246248	flavin containing monooxygenase 5	0.0001	0.497	0.933	1.146	1.03	1.193	0.916	1.125	1.102
2756			0	0	1.959	1.083	0.864	1.002	0.872	0.678	0.813	0.888
2764			0	0.0002	0.504	1.112	1.07	1.171	1.073	0.943	1.14	0.947
2776	Inmt	368066	indolethylamine N-methyltransferase	0.0014	0.691	1.353	1.653	1.221	1.147	0.767	0.687	0.581
2784	Anxa10	498622	annexin A10	0	2.127	0.699	0.866	0.759	0.782	1.251	0.808	0.749
2785			0	0	1.624	1.041	1.095	0.765	0.977	0.891	0.8	0.889
2803			0	0	0.183	0.324	0.308	1.145	1.336	1.608	1.651	1.046
2806	Ptk2b	50646	PTK2B protein tyrosine kinase 2 beta	0	0.364	0.745	1.161	1.098	1.052	1.023	1.215	1.27
2809	Nrm	361791	nurim (nuclear envelope membrane protein)	0	2.687	1.359	0.819	0.644	0.719	0.698	0.654	0.652
2813	Fzd2	64512	frizzled homolog 2 (Drosophila)	0.0008	1.761	0.823	1.034	0.855	0.927	0.733	0.944	1.021
2822			0	0	0.321	0.61	0.666	0.769	0.709	0.512	1.868	2.522
2838			0	0.0029	6.394	0.288	0.319	0.302	0.274	0.345	0.343	0.246
2840			0	0.01	0.532	1.178	1.087	1.054	0.968	1.286	1.085	0.723
2844	Nckap1l	315348	NCK associated protein 1 like	0	0.253	0.721	0.787	0.884	0.801	0.888	1.582	2.016
2856	E2f1	399489	E2F transcription factor 1	0	2.857	1.489	1.108	0.605	0.698	0.605	0.434	0.519
2859	Cnr1	25248	cannabinoid receptor 1 (brain)	0	0.109	0.807	0.954	1.198	1.001	1.058	1.471	1.271
2860	Galntl5	499968	UDP-N-acetyl-alpha-D-galactosamine:polypeptide N-acetylgalactosaminyltransferase-like 5	0	0.347	0.943	1.38	0.88	0.87	0.688	1.241	1.702
2865	Tcta	306587	T-cell leukemia translocation altered gene	0.0055	0.643	0.903	1.2	1.114	1.082	0.997	1.028	1.007
2867			0	0	2.653	0.643	0.721	0.608	0.507	0.723	1.024	1.307
2872	Stat1	25124	signal transducer and activator of transcription 1	0	0.518	0.915	1.04	0.984	1.039	0.838	1.304	1.317
2881	Wt1	24883	Wilms tumor 1	0.0004	1.896	1.065	1.113	0.835	0.897	0.728	0.793	0.819
2883			0	0.0079	1.708	1.061	1.062	0.854	0.972	0.71	0.837	0.917
2888	Dscc1	299933	defective in sister chromatid cohesion 1 homolog (S. cerevisiae)	0	2.714	1.303	0.739	0.784	0.684	0.769	0.615	0.624
2893	Mpped1	362971	metallophosphoesterase domain containing 1	0.0006	0.305	0.495	0.872	1.072	1.472	2.322	0.708	0.378
2902	Camk1g	171358	calcium/calmodulin-dependent protein kinase IG	0	3.821	0.725	0.714	0.529	0.551	0.426	0.728	0.828
2903			0	0	0.45	0.551	0.688	0.768	0.837	1.262	1.596	1.674
2910			0	0.006	0.613	0.835	1.332	1.057	1.026	1.038	1.06	1.009
2926			0	0	0.008	0.98	1.124	1.771	1.21	1.498	0.717	0.587
2927	Bdh1	117099	3-hydroxybutyrate dehydrogenase, type 1	0	0.551	1.054	1.277	1.525	1.063	1.201	0.764	0.556
2930			0	0.0012	1.53	0.977	0.853	0.944	0.818	0.783	1.086	1.087
2937			0	0.0004	0.645	1.031	1.058	1.05	1.103	1.203	0.992	0.843
2965	Pde11a	140928	phosphodiesterase 11A	0.002	0.552	0.691	0.823	0.911	1.086	1.176	1.185	1.465
2967			0	0	0.173	0.283	0.296	1.311	1.324	1.558	1.688	0.974
2976	Gap43	29423	growth associated protein 43	0	2.12	1.178	1.139	1.081	0.862	0.764	0.539	0.526
2983			0	0.0004	2.193	1.908	0.923	0.753	0.605	0.927	0.545	0.378
2987	Pnpo	64533	pyridoxine 5'-phosphate oxidase	0	0.504	0.985	1.145	1.113	1.149	1.09	1.009	0.944
2989			0	0	0.472	0.515	0.561	0.686	0.795	1.241	1.59	1.983
3007			0	0	0.073	0.516	0.472	1.095	0.898	1.122	1.603	2.067
3009	Grap2	366962	GRB2-related adaptor protein 2	0	0.635	0.62	0.687	0.517	0.736	0.795	1.637	2.332
3012	Gpc3	25236	glypican 3	0	3.079	0.713	0.623	0.724	0.651	0.491	0.986	0.951
3015	Pbx1	304947	pre-B-cell leukemia homeobox 1	0.0001	1.562	1.107	1.04	1.002	0.936	0.811	0.827	0.821
3023	Edn1	24323	endothelin 1	0	1.189	0.795	0.647	0.929	0.806	0.985	1.337	1.281
3028			0	0	0.405	0.471	0.44	0.75	0.733	0.673	2.154	2.234
3034			0	0	0.553	1.216	1.054	1.012	1.07	1.027	1.076	0.948
3036	Ryr1l		0	0	0.439	0.651	0.809	1.067	1.248	2.032	0.822	0.657
3042			0	0	3.245	0.677	0.612	0.622	0.464	0.451	1.125	1.044
3047			0	0.0001	1.427	1.085	0.92	0.671	0.828	0.659	1.158	1.342
3050	Slc6a5	171148	solute carrier family 6 (neurotransmitter transporter, glycine), member 5	0.0085	0.758	0.504	0.872	0.566	1.557	1.057	1.46	0.956
3052			0	0	3.294	0.886	0.623	0.741	0.602	0.606	0.607	0.937
3067			0	0.0017	0.55	0.994	0.989	1.168	1.003	1.195	1.122	0.9
3068	Socs3	89829	suppressor of cytokine signaling 3	0	0.766	0.577	0.662	0.559	0.777	1.059	1.533	1.975
3075			0	0.0002	0.799	0.614	0.592	0.674	0.703	0.847	1.443	2.329
3108	Lmo2	362176	LIM domain only 2	0.0061	1.399	0.935	1.051	1.084	0.861	0.63	1.058	1.094
3113	Srxn1	296271	sulfiredoxin 1 homolog (S. cerevisiae)	0.0009	0.604	0.973	1.025	0.955	1.068	1.112	1.107	1.083
3118	Fam198b		0	0	0.447	0.808	1.101	1.155	0.999	0.972	1.252	1.209
3122			0	0	0.068	0.323	0.511	0.85	1.28	1.688	1.518	1.392
3125	LOC688972	688972	similar to Glycophorin	0	2.126	1.591	0.786	0.463	0.741	0.506	1.055	0.906
3134	Ccdc23	362578	coiled-coil domain containing 23	0	1.549	0.913	0.916	0.859	0.896	0.885	0.971	1.072
3138	RT1-CE5	309607	RT1 class I, locus CE5	0	0.454	0.831	0.969	0.89	1.001	0.826	1.385	1.59
3151	Ccl2	24770	chemokine (C-C motif) ligand 2	0	0.181	1.154	1.117	0.854	0.757	1.05	1.357	1.489
3153	Nlrp3	287362	NLR family, pyrin domain containing 3	0.0001	0.565	0.726	0.718	1.046	0.808	0.717	1.581	1.812
3158	LOC683474	683474	similar to aldehyde dehydrogenase 8 family, member A1	0	0.511	1.167	1.042	1.035	1.278	1.037	0.95	0.913
3159	Kif4	84393	kinesin family member 4	0.0001	3.063	1.499	0.9	0.707	0.746	0.548	0.434	0.42
3162			0	0	0.393	0.741	1.039	1.04	0.949	0.883	1.174	1.781
3164	C1qtnf4	311184	C1q and tumor necrosis factor related protein 4	0	0.296	0.697	0.951	0.894	1.253	1.476	1.061	1.175
3169	Kcnf1	298908	potassium voltage-gated channel, subfamily F, member 1	0.0082	1.709	0.627	0.681	0.718	0.814	0.737	1.571	1.113
3175	Papss1	295443	3'-phosphoadenosine 5'-phosphosulfate synthase 1	0	1.086	0.978	1.075	1.142	1.097	1.148	0.796	0.667
3181			0	0.0063	2.388	0.669	0.566	0.649	0.478	1.874	0.626	0.755
3191	Idh1	24479	isocitrate dehydrogenase 1 (NADP+), soluble	0	0.467	0.929	0.987	1.132	1.238	1.178	1.035	0.922
3207	H19	309122	H19 fetal liver mRNA	0	7.879	0.352	0.162	0.072	0.122	0.065	0.026	0.019
3214	LOC171161	171161	common salivary protein 1	0	0.535	0.824	0.837	0.573	0.821	0.745	1.695	1.905
3217	Spon2	171569	spondin 2, extracellular matrix protein	0	1.941	1.097	1.226	0.952	0.798	0.731	0.757	0.676
3223	Gipc2	365960	GIPC PDZ domain containing family, member 2	0.0019	0.61	1.042	1.09	1.031	1.15	1.007	1.068	0.946
3235	Pcdhgc3	116782	protocadherin gamma subfamily C, 3	0.0009	1.941	1.25	0.725	1.035	0.853	0.931	0.761	0.618
3244			0	0	1.239	0.306	0.495	0.524	0.597	0.544	1.844	2.454
3255	Ren	24715	renin	0	1.902	1.05	1.642	0.928	1.05	0.654	0.458	0.526
3264	Arl11	364396	ADP-ribosylation factor-like 11	0	0.297	0.626	0.629	0.67	0.651	0.738	1.611	2.779
3271	RGD1308195	315074	similar to secreted Ly6/uPAR related protein 2	0	0.346	0.917	0.924	0.701	0.696	0.895	1.572	1.907
3276	Adrb3	25645	adrenergic, beta-3-, receptor	0	0.697	2.156	1.796	1.915	0.7	0.652	0.23	0.21
3282	Acly	24159	ATP citrate lyase	0	0.716	1.595	1.351	1.271	0.94	0.944	0.661	0.634
3289	Kcnb2	117105	potassium voltage gated channel, Shab-related subfamily, member 2	0.0004	3.085	1.253	0.669	0.664	0.882	0.516	0.526	0.674
3291	LOC100363275		0	0	2.332	0.998	0.731	0.693	0.797	0.805	0.843	0.94
3294	Nlrc3	287070	NLR family, CARD domain containing 3	0	1.408	0.759	0.898	0.793	0.78	0.462	1.264	1.759
3301			0	0	0.127	0.178	0.407	0.54	0.462	0.502	2.427	3.26
3305	Cd93	84398	CD93 molecule	0	2.318	1.324	1.142	0.937	0.762	0.547	0.638	0.597
3321	Sdr42e1	307897	short chain dehydrogenase/reductase family 42E, member 1	0.0031	0.647	0.841	1.184	1.168	1.186	0.744	1.145	1.067
3329	Foxm1	58921	forkhead box M1	0	2.133	1.353	0.915	0.808	0.86	0.81	0.64	0.653
3335	Cacna1c	24239	calcium channel, voltage-dependent, L type, alpha 1C subunit	0	2.307	1.12	0.938	0.95	0.778	0.667	0.726	0.72
3337			0	0	0.936	0.468	0.568	0.442	0.661	0.71	1.293	3.009
3355	Parp16	315760	poly (ADP-ribose) polymerase family, member 16	0.0001	0.658	1.027	1.021	1.19	1.185	1.104	0.937	0.821
3356			0	0	0.527	0.869	0.87	0.971	0.99	1.308	1.149	1.204
3371	Cybb	66021	cytochrome b-245, beta polypeptide	0	0.295	0.786	0.772	0.895	0.887	0.983	1.546	1.732
3379			0	0	1.531	1.228	1.023	1.053	0.902	0.812	0.816	0.752
3387	Tnnc2	296369	troponin C type 2 (fast)	0.0038	1.518	1.102	1.028	0.761	0.804	1.029	0.821	1.024
3402			0	0.0003	0.633	0.658	0.852	0.971	1.11	1.549	1.075	0.969
3409	Ttk	315852	Ttk protein kinase	0.0001	2.663	1.74	0.825	0.723	0.628	0.798	0.453	0.451
3411			0	0	2.21	1.556	1.144	1.02	0.792	0.492	0.547	0.531
3415	Avpr1a	25107	arginine vasopressin receptor 1A	0	1.903	1.133	1.216	0.917	0.85	0.548	0.846	0.776
3423			0	0	2.089	0.731	0.903	0.723	0.806	0.772	1.084	0.975
3424	Mt1a	24567	metallothionein 1a	0.0096	0.864	1.093	1.08	0.643	0.999	1.116	0.989	1.189
3431	Znrf1	362367	zinc and ring finger 1	0.0001	0.584	0.992	1.058	1.008	1.041	1.103	1.108	1.042
3432	Ngfr	24596	nerve growth factor receptor (TNFR superfamily, member 16)	0.0003	0.645	1.294	1.835	0.901	0.914	0.583	0.904	1.074
3447	Hfe2	310681	hemochromatosis type 2 (juvenile) homolog (human)	0.0012	0.821	0.548	0.685	0.593	0.914	0.801	1.773	1.743
3452	Hgf	24446	hepatocyte growth factor	0	0.438	0.909	1.025	1.302	0.944	0.95	1.185	1.227
3454			0	0.0006	0.597	0.85	1.074	0.972	1.189	1.066	1.152	0.998
3457	Tcf7	363595	transcription factor 7, T-cell specific	0.0006	1.668	0.697	0.791	0.612	0.719	0.953	1.162	1.44
3458	Ctsh	25425	cathepsin H	0	0.387	0.946	1.302	1.114	1.04	0.743	1.197	1.276
3461	Timp1	116510	TIMP metallopeptidase inhibitor 1	0	1.292	0.637	0.641	0.566	0.594	1.015	1.442	1.8
3475			0	0	0.23	0.211	0.281	1.417	1.996	2.745	0.401	0.184
3477	Sox12	689988	SRY (sex determining region Y)-box 12	0.0001	1.685	1.057	0.846	0.864	0.905	0.987	0.832	0.893
3481			0	0.0002	0.578	1.018	1.095	1.04	1.099	1.056	1.048	1.015
3487	Fn1	25661	fibronectin 1	0	2.815	0.878	0.787	0.737	0.572	0.62	0.887	0.934
3489			0	0	5.357	0.791	0.391	0.419	0.318	0.478	0.407	0.29
3496			0	0.01	0.583	0.936	1.136	1.119	1.072	0.959	1.161	0.985
3504			0	0.0023	1.844	1.081	0.882	0.95	0.865	0.876	0.796	0.823
3528	Syn2	29179	synapsin II	0.0051	1.719	1.036	1.22	0.922	0.879	0.748	0.865	0.737
3529	RGD1311251	315665	similar to RIKEN cDNA 4930550C14	0	1.704	0.92	0.883	0.931	1.011	1.105	0.748	0.732
3540	Prodh	680409	proline dehydrogenase	0	0.332	0.915	1.688	1.139	1.174	0.767	1.024	0.969
3543			0	0.0046	0.475	1.021	1.067	0.981	1.128	1.424	0.866	0.934
3554	Tpm2	500450	tropomyosin 2, beta	0	1.726	1.086	0.911	0.831	0.845	0.742	0.883	1.109
3558	St8sia4	116696	ST8 alpha-N-acetyl-neuraminide alpha-2,8-sialyltransferase 4	0	0.848	0.877	0.734	0.834	0.677	0.713	1.421	1.942
3559	Ddah2	294239	dimethylarginine dimethylaminohydrolase 2	0.0004	1.56	0.946	0.918	0.854	0.931	1.013	0.887	0.932
3563	Ebpl	361054	emopamil binding protein-like	0	0.667	0.925	0.939	0.961	1.047	1.111	1.121	1.16
3570			0	0.0003	0.514	1	0.919	1.038	1.082	0.942	1.132	1.336
3572	MGC116202	688736	hypothetical protein LOC688736	0.0025	1.9	0.821	0.615	0.528	0.817	1.203	1.124	0.957
3577			0	0.0001	2.006	1.24	0.866	0.88	0.949	1.001	0.597	0.576
3578	Fignl1	289777	fidgetin-like 1	0.0026	2.218	1.23	0.872	0.862	0.687	0.964	0.711	0.616
3579			0	0	0.42	0.974	1.187	1.173	1.078	1.178	0.971	0.963
3582	Spp1	25353	secreted phosphoprotein 1	0	0.906	0.649	0.619	0.523	0.7	0.864	1.876	1.753
3583	Ramp1	58965	receptor (G protein-coupled) activity modifying protein 1	0	0.655	0.582	0.516	0.713	0.578	0.786	1.747	2.396
3585	Clspn	298534	claspin homolog (Xenopus laevis)	0.003	3.732	1.406	0.695	0.549	0.582	0.569	0.408	0.421
3591	Rap2ip	303569	Rap2 interacting protein	0.0034	0.69	0.666	0.95	0.835	1.091	1.244	1.184	1.209
3594			0	0	2.391	0.869	0.811	0.749	0.841	0.963	0.769	0.713
3596			0	0	2.879	0.952	0.968	0.961	0.813	0.534	0.562	0.604
3599	Gpr39	288995	G protein-coupled receptor 39	0.0009	0.749	0.705	0.898	0.798	1.037	0.761	1.473	1.512
3600	Cytip	311047	cytohesin 1 interacting protein	0	0.252	0.676	0.973	0.976	1.072	0.978	1.527	1.402
3603			0	0	1.739	0.243	0.24	0.353	0.395	0.644	1.736	2.704
3608	Pdzd3	500986	PDZ domain containing 3	0	0.551	1.02	1.108	0.966	1.129	0.975	1.104	1.096
3612	LOC498276	498276	Fc gamma receptor II beta	0.0002	0.504	0.678	0.783	0.689	0.68	1.226	1.454	1.896
3613			0	0.002	0.649	1.019	1.127	1.078	1.13	0.96	0.999	1.016
3619	Hmcn1	289094	hemicentin 1	0.0013	2.939	0.833	0.603	0.58	0.88	0.846	0.631	0.848
3620			0	0.0051	0.461	1.023	0.942	0.95	1.007	1.164	1.183	1.181
3629	Ptprq	360417	protein tyrosine phosphatase, receptor type, Q	0.0001	1.524	0.71	0.448	1.387	0.755	1.907	0.609	0.591
3631	Gng11	64199	guanine nucleotide binding protein (G protein), gamma 11	0	1.509	1.045	0.952	1.038	0.893	0.803	0.923	0.933
3634			0	0.01	0.154	0.141	0.161	0.15	0.156	4.982	0.726	0.814
3642			0	0.0002	1.887	1.084	0.993	0.917	0.819	0.864	0.773	0.799
3644	Mb	59108	myoglobin	0	0.993	2.648	1.652	0.71	0.715	0.662	0.506	0.393
3645	Il7r	294797	interleukin 7 receptor	0	0.607	0.687	0.641	0.792	0.716	0.88	1.378	2.305
3655	Traf4af1	311325	TRAF4 associated factor 1	0.0003	2.557	1.819	0.929	0.799	0.681	0.728	0.375	0.415
3658	Lamc2	192362	laminin, gamma 2	0.0034	1.607	0.601	0.5	0.542	0.739	0.877	1.486	1.623
3661	Dhx58	303538	DEXH (Asp-Glu-X-His) box polypeptide 58	0	0.336	0.83	1.211	1.046	1.077	0.942	1.201	1.302
3668			0	0	0.183	0.787	0.553	0.855	0.97	1.261	1.528	1.673
3672	Scara3	364405	scavenger receptor class A, member 3	0.0023	1.575	0.486	0.545	0.382	1.254	0.626	1.282	1.809
3673	Tpmt	690050	thiopurine S-methyltransferase	0	0.27	0.792	1.103	1.275	1.247	1.424	0.963	0.766
3674			0	0	1.357	0.54	0.528	0.735	0.586	1.081	1.483	1.652
3684	KIFC2	300053	kinesin family member C2	0.001	0.654	1.015	1.217	0.943	1.088	0.988	1.046	1.018
3685	Ace	24310	angiotensin I converting enzyme (peptidyl-dipeptidase A) 1	0.0001	0.891	0.638	1.164	0.918	1.053	1.002	1.306	0.939
3695	Itgad	64350	integrin, alpha D	0	0.312	0.522	0.693	0.795	0.69	0.607	1.803	2.553
3698			0	0	0.253	0.65	0.725	0.87	0.741	0.839	1.799	2.03
3701	Timp1	116510	TIMP metallopeptidase inhibitor 1	0	1.278	0.643	0.641	0.566	0.593	1.015	1.436	1.816
3712	Slc14a2	54302	solute carrier family 14 (urea transporter), member 2	0	1.721	1.085	1.49	0.983	0.919	0.793	0.639	0.534
3719	B2m	24223	beta-2 microglobulin	0	0.38	0.923	0.912	1.071	1.042	1.113	1.233	1.229
3720	RGD1562059	361993	similar to RIKEN cDNA 1110038F21	0.01	1.625	0.95	0.971	0.664	0.848	1.096	0.972	0.896
3724	Tmem184a	304325	transmembrane protein 184A	0.0044	0.625	0.785	1.16	0.983	1.103	0.974	1.2	1.102
3726	Slco1a4	170698	solute carrier organic anion transporter family, member 1a4	0.0095	1.718	2.027	0.949	0.807	0.833	0.812	0.56	0.492
3742			0	0.0018	1.932	1.098	0.883	0.971	0.763	0.868	0.822	0.798
3744	Tusc5	360576	tumor suppressor candidate 5	0.0002	0.685	2.149	1.878	1.394	0.721	0.665	0.37	0.45
3752	Mcam	78967	melanoma cell adhesion molecule	0	1.999	1.121	1.06	0.772	0.852	0.599	0.785	1.003
3755	Oas1a	192281	2'-5' oligoadenylate synthetase 1A	0	0.177	1.079	1.25	1.021	0.978	0.972	1.048	1.477
3771	Slco1c1	84511	solute carrier organic anion transporter family, member 1c1	0.01	2.824	1.105	0.548	0.599	0.808	0.797	0.666	0.835
3772	Igdcc4		0	0	4.851	0.741	0.494	0.55	0.459	0.331	0.438	0.579
3776	Dusp3	114202	membrane protein, palmitoylated 3 (MAGUK p55 subfamily member 3)	0	0.572	0.953	1.062	1.013	1.099	1.119	1.07	1.039
3777	Pparg	25664	peroxisome proliferator-activated receptor gamma	0	1.147	1.578	1.598	1.316	0.752	0.706	0.535	0.619
3782			0	0	2.104	0.758	0.847	0.884	0.749	0.687	0.984	1.13
3786	Trpc6	89823	transient receptor potential cation channel, subfamily C, member 6	0.0003	0.602	0.849	0.85	1.055	0.944	0.865	1.361	1.431
3796	Mpeg1	64552	macrophage expressed gene 1	0	0.204	0.965	0.729	0.833	0.867	0.847	1.616	1.856
3797	Adh6	310903	alcohol dehydrogenase 6 (class V)	0	1.722	0.06	0.042	0.056	0.059	0.023	2.375	3.799
3798	Itgb7	25713	integrin, beta 7	0	0.269	0.435	0.473	0.568	0.53	1.168	1.831	2.593
3799	Cabp7	360970	calcium binding protein 7	0	0.268	0.565	0.542	0.88	1.758	2.339	0.666	0.54
3804			0	0	1.788	0.837	0.89	0.676	0.734	0.507	1.264	1.429
3805			0	0	0.237	0.39	0.425	0.494	0.522	0.621	2.229	2.989
3811			0	0.0001	0.609	0.926	1.04	1.054	1.11	1.039	1.133	1.019
3814	Fzd3	266715	frizzled homolog 3 (Drosophila)	0	0.675	0.897	1.134	1.338	1.191	1.343	0.704	0.658
3820			0	0	0.189	0.972	0.885	1.024	1.18	1.451	1.094	1.025
3827	Slc16a4	295356	solute carrier family 16, member 4 (monocarboxylic acid transporter 5)	0	0.404	0.8	1.039	1.398	1.256	1.36	0.914	0.697
3829	Leprel2	297595	leprecan-like 2	0.0001	1.566	0.977	0.948	0.797	0.842	0.91	0.938	1.098
3830	Keg1	171179	kidney expressed gene 1	0.0095	0.639	1.099	1.146	1.01	1.133	0.861	1.02	1.089
3841	Gpr15	288181	G protein-coupled receptor 15	0	0.579	0.538	0.533	0.53	0.71	0.878	1.561	2.635
3846	Cldn1	65129	claudin 1	0	1.75	1.1	1.03	0.672	0.838	0.538	1.061	1.151
3861	Slc22a12	365398	solute carrier family 22 (organic anion/urate transporter), member 12	0	0.402	1.075	1.362	1.244	1.205	1.032	0.935	0.702
3862	Gnas	24896	GNAS complex locus	0	1.811	1.474	1.014	0.934	0.727	0.769	0.701	0.77
3865	Cspg5	50568	chondroitin sulfate proteoglycan 5	0.0066	1.786	0.937	2.096	0.792	0.926	0.53	0.501	0.694
3875	Nfkbiz	304005	nuclear factor of kappa light polypeptide gene enhancer in B-cells inhibitor, zeta	0.0005	0.789	0.617	0.735	0.807	0.831	0.88	1.287	2.055
3877	Xcl1	171371	chemokine (C motif) ligand 1	0	0.369	1.041	1.111	1.35	1.09	0.895	0.968	1.188
3881			0	0	0.9	1.334	1.199	1.287	1.086	0.984	0.671	0.603
3892	Ncapd2	362438	non-SMC condensin I complex, subunit D2	0.0009	1.958	1.182	0.979	0.84	0.811	0.773	0.837	0.766
3894			0	0	0.463	0.378	0.521	0.689	0.731	1.163	1.936	1.913
3898			0	0	3.557	0.897	0.683	0.732	0.605	0.608	0.623	0.585
3899			0	0.0001	0.639	1.103	1.351	1.292	1.099	0.972	0.882	0.675
3901			0	0	0.403	0.623	0.62	0.632	0.641	1.023	1.646	2.334
3908			0	0	0.261	1.019	1.057	1.084	1.242	1.338	1.034	0.812
3911	siat7D	407764	alpha-2,6-sialyltransferase ST6GalNAc IV	0	0.58	0.906	1.369	1.08	1.148	0.922	0.99	0.989
3918	Tac2	29191	tachykinin 2	0.0001	0.69	1.071	1.362	1.519	1.177	0.731	0.713	0.832
3921	Arhgap9	362893	Rho GTPase activating protein 9	0	0.731	0.791	0.886	0.866	0.882	0.913	1.292	1.615
3923	Ndufa1	363441	NADH dehydrogenase (ubiquinone) 1 alpha subcomplex, 1	0.0091	0.644	1.035	1.107	1.102	1.082	1.125	0.961	0.902
3927	Samd14	287637	sterile alpha motif domain containing 14	0	3.722	0.768	0.546	0.649	0.68	0.572	0.612	0.734
3930			0	0.0023	0.564	0.943	1.077	0.925	1.164	0.941	1.121	1.208
3941	B2m	24223	beta-2 microglobulin	0	0.374	0.928	1.016	1.082	1.061	1.095	1.2	1.157
3949	Lix1l	499677	Lix1 homolog (mouse)-like	0	1.654	0.973	0.891	0.886	0.845	0.818	0.951	1.079
3972			0	0	0.805	0.634	0.518	0.586	0.597	0.555	1.709	2.631
3975	Cyp24a1	25279	cytochrome P450, subfamily 24	0	0.107	0.736	0.459	0.58	0.753	0.843	2.581	1.647
3982	Plekhb1	64471	pleckstrin homology domain containing, family B (evectins) member 1	0	0.599	0.814	1.001	0.912	1.09	1.136	1.169	1.181
3990	Cst3	25307	cystatin C	0.0005	0.58	0.853	0.91	0.912	0.99	1.094	1.336	1.22
3991			0	0	1.62	0.9	0.974	0.937	0.882	0.772	0.96	1.051
4000	Klk8	292866	kallikrein 1-related peptidase b21	0.0002	1.984	0.16	0.427	0.185	0.258	3.135	0.812	0.738
4003			0	0.0063	0.802	1.503	0.806	1.075	1.169	1.547	0.587	0.435
4015	Mmp9	81687	matrix metallopeptidase 9	0	3.339	1.347	1.368	0.967	0.757	0.283	0.183	0.2
4017	RT1-Cl	24977	RT1 class Ib, locus Cl	0	0.417	0.751	0.954	0.903	1.07	0.944	1.4	1.458
4029	LOC363326	363326	hypothetical LOC363326	0	0.233	0.57	0.643	0.729	0.715	0.85	1.783	2.39
4036	RT1-DMa	294274	RT1 class II, locus DMa	0	0.295	0.715	0.859	0.88	0.962	0.853	1.531	1.818
4044			0	0.0004	3.256	1.696	0.734	0.511	0.655	0.64	0.423	0.406
4051			0	0.0073	0.579	1.03	1.036	1.03	1.143	1.343	0.88	0.867
4056	Hpgds		0	0.0001	1.933	0.533	0.403	0.375	0.392	1.144	1.327	1.928
4063	LOC685250	685250	similar to 60 kDa heat shock protein, mitochondrial precursor (Hsp60) (60 kDa chaperonin) (CPN60) (Heat shock protein 60) (HSP-60) (Mitochondrial matrix protein P1) (HSP-65)	0.0086	0.713	1.028	1.228	1.36	1.021	0.997	1.011	0.634
4068	Igfbpl1	366366	insulin-like growth factor binding protein-like 1	0	1.249	0.735	0.733	0.691	0.605	0.522	1.366	2.227
4069	Ogdhl	290566	oxoglutarate dehydrogenase-like	0.0018	0.561	1.05	1.002	0.932	1.246	1.22	1.07	0.787
4071			0	0.0021	0.604	0.962	0.942	0.94	0.561	1.165	1.157	1.698
4072	Parp3	300985	poly (ADP-ribose) polymerase family, member 3	0	0.46	0.7	0.923	0.843	1.039	0.88	1.46	1.601
4077			0	0	0.176	0.778	1.114	1.481	0.979	0.93	1.327	1.156
4079			0	0.0083	3.15	0.408	0.176	0.172	0.16	1.114	1.162	1.799
4093	Chrna7	25302	cholinergic receptor, nicotinic, alpha 7	0.0001	0.535	0.782	0.872	0.861	0.982	1.222	1.323	1.291
4096	Gpnmb	113955	glycoprotein (transmembrane) nmb	0	0.446	0.303	0.402	0.368	0.357	1.053	1.956	3.024
4100	Afp	24177	alpha-fetoprotein	0	8.609	0.025	0.015	0.014	0.01	0.035	0.013	0.014
4104	Edn1	24323	endothelin 1	0	1.141	0.782	0.662	0.896	0.88	0.955	1.331	1.311
4105	Slc2a4	25139	solute carrier family 2 (facilitated glucose transporter), member 4	0	0.702	1.882	2.08	1.174	0.898	0.703	0.423	0.381
4109	RGD1304693	313108	similar to CG14803-PA	0.0001	2.365	1.448	0.738	0.683	0.635	0.906	0.658	0.765
4140	Syt5	54309	synaptotagmin V	0	2.259	0.868	0.922	0.856	0.869	0.976	0.727	0.631
4154	Car11	308588	carbonic anhydrase 11	0.0002	1.735	0.866	0.89	0.947	0.798	1.011	0.948	0.865
4155	Crhr1	58959	corticotropin releasing hormone receptor 1	0	4.996	1.001	0.639	0.505	0.487	0.397	0.236	0.209
4169			0	0	2.111	0.917	0.75	0.892	0.959	0.867	0.859	0.722
4171	LOC363366	363366	hypothetical LOC363366	0.0045	2.579	0.552	0.368	0.454	0.456	2.33	0.589	0.577
4176			0	0	0.642	0.876	0.801	0.814	0.947	1.049	1.313	1.481
4196			0	0.0003	0.885	1.755	0.814	0.995	1.143	1.313	0.556	0.536
4207	Nhlh2	295327	nescient helix loop helix 2	0.0075	0.462	0.722	0.796	0.771	0.83	1.095	1.624	1.563
4209	Ren	24715	renin	0	2.034	1.055	1.605	0.971	0.998	0.605	0.453	0.515
4211	Nr4a3	58853	nuclear receptor subfamily 4, group A, member 3	0	1.183	0.732	1.033	0.642	0.664	0.953	1.099	1.764
4222			0	0	0.276	0.967	1.053	0.927	0.975	0.897	1.397	1.441
4223			0	0	0.597	1.044	1.06	1.064	1.107	1.063	1.079	0.925
4227	Chst11	314694	carbohydrate sulfotransferase 11	0.0064	1.636	0.74	0.792	0.665	0.741	1.094	1.128	1.212
4229	ttc21a	301065	tetratricopeptide repeat domain 21A	0.01	0.646	0.976	1.173	0.939	1.16	1.15	0.926	0.971
4232	Nudt16	363129	nudix (nucleoside diphosphate linked moiety X)-type motif 16	0.0002	0.657	0.883	1.137	0.971	1.13	0.939	1.107	1.132
4243	Gal	29141	galanin prepropeptide	0	4.199	0.631	0.41	0.335	0.428	0.468	0.892	0.939
4251	Plk1	25515	polo-like kinase 1 (Drosophila)	0.0001	2.387	1.589	0.952	0.754	0.663	0.866	0.511	0.518
4253			0	0	0.206	0.625	0.792	0.933	0.804	0.707	1.77	2.091
4255	MGC94207	362946	similar to RIKEN cDNA C030006K11	0.008	0.646	0.861	1.2	1.008	1.088	1.192	0.96	0.984
4269			0	0	0.174	0.429	0.635	0.792	0.701	0.729	1.76	2.733
4277			0	0	0.15	0.158	0.543	0.918	1.352	1.582	1.515	1.418
4287			0	0	0.094	0.572	0.877	0.959	1.191	1.294	1.349	1.456
4297	Armcx6	363496	armadillo repeat containing, X-linked 6	0	2.078	0.907	0.839	0.717	0.886	0.803	0.92	0.948
4302	Col2a1	25412	collagen, type II, alpha 1	0	5.779	1.007	0.602	0.352	0.419	0.139	0.14	0.137
4303			0	0	2.425	0.707	0.678	0.625	0.731	0.917	0.982	1.028
4304	Myl9	296313	myosin, light chain 9, regulatory	0	1.86	1.08	0.957	0.832	0.863	0.807	0.833	0.892
4305	Hey2	155430	hairy/enhancer-of-split related with YRPW motif 2	0.001	1.805	0.926	1.083	1.06	0.873	0.868	0.794	0.707
4333	Glod5	302554	glyoxalase domain containing 5	0	0.555	1.233	1.104	1.07	1.155	1.134	0.895	0.809
4341			0	0.0003	0.651	0.954	1.403	1.08	1.163	1.009	0.917	0.801
4345			0	0.0096	0.417	0.702	0.829	1.165	1.002	0.969	1.335	1.503
4348			0	0	0.632	0.579	0.61	0.647	0.548	0.725	1.407	2.932
4356	Jakmip1	305434	janus kinase and microtubule interacting protein 1	0	0.63	0.417	0.469	0.475	0.718	1.033	1.793	2.328
4364			0	0.0007	0.475	1.064	1.142	1.22	1.121	1.098	0.966	0.868
4370	Pkib	24678	protein kinase (cAMP-dependent, catalytic) inhibitor beta	0	0.72	0.445	0.697	0.726	0.542	0.656	1.531	2.751
4383			0	0.0057	0.62	1.04	1.218	1.271	1.217	1.023	0.852	0.735
4408	Cabc1	360887	chaperone, ABC1 activity of bc1 complex homolog (S. pombe)	0.0003	0.909	0.858	1.874	0.978	1.119	0.776	0.804	0.758
4411	Gja3	79217	gap junction protein, alpha 3	0	3.144	1.014	0.858	0.607	0.75	0.805	0.491	0.569
4412	LOC501391	501391	hypothetical LOC501391	0	0.035	0.102	0.412	0.613	1.073	1.544	1.95	1.88
4432	Esr1	24890	estrogen receptor 1	0	0.419	1.143	1.185	1.301	1.327	1.281	0.706	0.56
4435			0	0.0011	1.627	0.859	1.002	0.921	0.966	0.673	0.944	1.111
4444	Ngfr	24596	nerve growth factor receptor (TNFR superfamily, member 16)	0.0001	0.622	1.285	1.856	0.898	0.878	0.582	0.961	1.061
4446	Wdr40b	313296	WD repeat domain 40B	0	0.605	0.427	0.443	0.36	0.54	0.603	2.064	2.905
4447			0	0	1.72	1.008	0.954	0.905	0.837	0.917	0.892	0.854
4453	Cx3cr1	171056	chemokine (C-X3-C motif) receptor 1	0	0.253	0.789	0.962	0.992	0.925	0.756	1.612	1.638
4456	Nhej1	363251	nonhomologous end-joining factor 1	0.006	0.633	0.93	1.195	1.05	1.135	0.918	1.056	1.055
4460	LOC681325	681325	hypothetical protein LOC681325	0	0.178	0.72	0.865	0.828	0.862	1.078	1.44	1.933
4462			0	0.01	2.69	0.657	0.794	0.69	0.651	0.999	0.966	0.649
4467	Myocd	246297	transcription factor myocardin	0.0014	1.766	1.153	1.136	0.846	0.95	0.681	0.677	0.964
4472	Nudt7	361413	nudix (nucleoside diphosphate linked moiety X)-type motif 7	0	0.587	0.992	1.181	1.113	1.116	1.115	0.977	0.868
4475	Kcnj16	29719	potassium inwardly-rectifying channel, subfamily J, member 16	0	0.541	1.167	1.208	1.017	1.022	0.977	1.103	0.94
4488	Nrg1	112400	neuregulin 1	0	0.417	1.061	1.264	1.291	1.177	1.02	0.946	0.787
4491	Fbln2	282583	fibulin 2	0.0001	3.413	0.919	0.901	0.76	0.625	0.654	0.514	0.515
4495			0	0	0.437	0.605	0.901	0.942	0.694	0.813	1.754	1.79
4496	Boc	360715	biregional cell adhesion molecule-related/down-regulated by oncogenes (Cdon) binding protein	0.0002	1.554	1.036	1.047	0.983	0.914	0.812	0.85	0.91
4506	Cxcr4	60628	chemokine (C-X-C motif) receptor 4	0	2.434	0.798	0.799	0.626	0.627	0.512	1.053	1.352
4523	Igsf10	310448	immunoglobulin superfamily, member 10	0	2.424	0.93	0.801	0.942	0.795	0.638	0.81	0.849
4532	Nkd2	308068	naked cuticle homolog 2 (Drosophila)	0	0.953	0.541	1.405	0.782	1.179	1.677	0.675	0.655
4535			0	0	0.464	0.791	0.949	0.913	1.131	1.108	1.269	1.249
4536	Tmem176a	297077	transmembrane protein 176A	0	0.677	0.886	0.986	0.835	0.878	0.701	1.402	1.639
4542			0	0	3.277	1.395	0.943	0.627	0.494	0.309	0.621	0.729
4546	Slpi	84386	secretory leukocyte peptidase inhibitor	0	0.153	0.407	0.512	0.784	0.52	0.615	1.781	3.248
4548			0	0.0002	1.754	1.051	0.779	0.942	0.998	1.068	0.72	0.742
4551	Mmp9	81687	matrix metallopeptidase 9	0	3.278	1.369	1.35	0.996	0.733	0.311	0.194	0.211
4552			0	0.0001	1.554	0.887	0.987	0.964	0.949	0.945	0.86	0.915
4553	Nrg1	112400	neuregulin 1	0	0.413	1.103	1.209	1.318	1.184	1.03	0.912	0.799
4558	Htra1	65164	HtrA serine peptidase 1	0	0.264	0.759	1.147	1.159	1.253	1.321	1.03	0.916
4560			0	0	0.276	0.804	0.968	1.067	1.181	1.159	1.267	1.126
4563			0	0	3.474	1.476	0.633	0.579	0.556	0.923	0.348	0.306
4569	Gnas	24896	GNAS complex locus	0	1.798	1.463	1.023	0.926	0.716	0.77	0.728	0.773
4577			0	0	0.192	0.545	0.568	0.633	0.686	1.125	1.779	2.325
4582	Aqp1	25240	aquaporin 1	0.01	0.565	0.911	1.195	1.105	1.059	1.072	1.096	0.941
4586	Timm8a2	680794	translocase of inner mitochondrial membrane 8 homolog a2 (yeast)	0.0012	0.457	0.621	0.752	1.316	1.418	1.639	0.958	0.585
4597	Xpnpep1	170751	X-prolyl aminopeptidase (aminopeptidase P) 1, soluble	0.0084	0.497	1.11	1.203	1.155	1.123	1.171	0.9	0.791
4602			0	0.0002	0.503	1.008	1.078	1.194	1.285	0.888	0.99	1.013
4604	Cabp1	171051	calcium binding protein 1	0	0.631	0.68	0.853	0.929	1.113	1.297	1.249	1.083
4623	Robo3	315564	roundabout homolog 3 (Drosophila)	0	0.35	0.557	0.669	0.796	0.867	1.192	1.71	1.667
4630			0	0	0.474	1.163	1.073	1.201	1.295	1.183	0.876	0.646
4645	Eml5	444982	echinoderm microtubule associated protein like 5	0	0.505	0.69	0.804	0.918	1.023	1.305	1.37	1.211
4648	Reps2	363466	RALBP1 associated Eps domain containing 2	0.0001	0.508	1.164	1.057	1.018	1.052	1.099	1.067	0.98
4651	Ucp1	24860	uncoupling protein 1 (mitochondrial, proton carrier)	0	2.2	3.332	1.966	0.61	0.317	0.166	0.018	0.016
4653	Ly86	291359	lymphocyte antigen 86	0	0.222	0.975	0.759	0.996	0.951	0.928	1.439	1.65
4654			0	0	1.721	1.154	0.82	0.854	0.818	0.832	0.961	0.936
4659	Sele	25544	selectin E	0	0.291	0.754	0.53	0.563	0.828	0.94	1.767	2.193
4676	Ell2	309918	elongation factor RNA polymerase II 2	0	0.617	0.891	0.92	1.117	1.081	1.279	1.063	0.927
4680			0	0	0.395	1.082	1.277	1.472	1.245	1.088	0.779	0.634
4681			0	0.0006	0.334	0.496	0.841	1.102	0.829	1.081	1.817	1.318
4683	Kcnip1	65023	Kv channel-interacting protein 1	0.005	2.183	0.627	0.656	0.762	0.595	0.747	1.651	0.781
4696	Ifi27l2b		0	0	0.091	0.637	0.841	0.821	0.762	0.888	1.611	2.284
4701	Igj	360922	immunoglobulin joining chain	0	0.17	0.144	0.206	0.218	0.209	1.429	2.283	3.11
4705			0	0.0002	0.916	0.992	1.264	1.133	1.304	1.163	0.7	0.485
4708	Rgs10	54290	regulator of G-protein signaling 10	0	0.571	0.766	0.896	0.843	0.843	0.809	1.36	1.907
4712	Birc3	78971	baculoviral IAP repeat-containing 3	0	0.456	0.611	0.595	0.594	0.631	0.764	1.843	2.447
4714			0	0.01	1.591	1.292	0.957	0.854	0.882	0.727	0.856	0.974
4724			0	0	1.751	1.004	0.749	0.894	0.852	0.989	0.945	0.87
4732			0	0	0.472	0.886	0.862	0.828	0.775	1.048	1.427	1.64
4737			0	0.0054	0.63	1.053	0.988	1.09	1.146	1.155	0.948	0.928
4738	Kank4	313385	KN motif and ankyrin repeat domains 4	0.001	2.194	0.94	0.946	0.756	0.946	0.621	0.903	0.826
4745	Serpine1	24617	serine (or cysteine) peptidase inhibitor, clade E, member 1	0	0.511	0.378	0.367	0.358	0.502	1.654	1.656	2.372
4750			0	0.0001	0.705	0.534	0.792	0.798	0.777	0.609	1.716	2.043
4753			0	0	0.461	0.798	0.797	0.989	1.079	1.274	1.288	1.153
4760			0	0.0094	0.929	0.854	0.619	0.755	0.804	1.06	1.433	1.472
4788	Tmeff1	63845	transmembrane protein with EGF-like and two follistatin-like domains 1	0	2.314	1.135	1.018	0.902	0.898	0.617	0.65	0.674
4790	Plac9	361105	placenta-specific 9	0	1.74	1.335	1.001	0.972	0.835	0.876	0.617	0.793
4795	Aifm2	361843	apoptosis-inducing factor, mitochondrion-associated 2	0.0032	1.342	1.116	1.547	0.994	0.85	0.659	0.798	0.867
4800	Il2rb	25746	interleukin 2 receptor, beta	0	0.304	0.61	0.756	0.86	0.853	0.651	1.568	2.38
4805	Plcb2	85240	phospholipase C, beta 2	0	0.57	0.792	0.767	0.781	0.764	1.057	1.319	1.915
4815	Pmpca	296588	peptidase (mitochondrial processing) alpha	0.008	0.663	0.954	1.215	1.069	1.107	0.929	1.05	0.99
4829			0	0	3.122	0.901	0.807	0.772	0.687	0.563	0.723	0.682
4831			0	0.0009	0.745	1.016	0.783	0.766	0.843	0.951	1.315	1.554
4833			0	0	0.354	0.565	0.651	0.826	1.238	1.567	1.291	1.234
4837	Ttyh1	292597	tweety homolog 1 (Drosophila)	0.0083	2.566	1.046	0.848	0.723	0.796	0.942	0.572	0.679
4842	Gcat	366959	glycine C-acetyltransferase (2-amino-3-ketobutyrate-coenzyme A ligase)	0	0.573	1.036	1.12	1.129	1.217	1.031	0.959	0.882
4844	Ldhc	29634	lactate dehydrogenase C	0	1.298	0.887	1.108	1.159	1.265	1.152	0.627	0.493
4845	Robo4	300518	roundabout homolog 4 (Drosophila)	0.0029	1.345	1.115	1.239	1.008	1.013	0.608	0.871	0.93
4854	Gstt1	25260	glutathione S-transferase theta 1	0	0.257	0.972	1.362	1.172	1.162	1.037	1.005	0.981
4858	Csdc2	266600	cold shock domain containing C2, RNA binding	0.0027	1.766	0.744	1.018	0.656	1.077	0.825	0.997	0.943
4880			0	0.01	0.587	0.627	0.684	1.07	0.851	1.457	1.313	1.255
4882	Cav2	363425	caveolin 2	0.0037	1.534	1.011	1.022	1.07	0.832	0.995	0.865	0.749
4888			0	0	0.66	0.947	1.015	1.124	1.188	1.175	0.95	0.861
4905			0	0.01	0.6	0.835	1.185	1.687	1.028	0.999	1.039	0.612
4913	Hs1bp3	313950	HCLS1 binding protein 3	0	0.593	0.973	1.153	1.072	1.146	1.061	1.002	0.948
4917			0	0.0001	1.032	0.518	0.659	0.544	0.42	0.532	2.074	2.215
4922	Nxph3	59315	neurexophilin 3	0.0051	1.011	0.909	1.206	0.886	0.875	0.634	1.122	1.448
4930	Cdkn1c	246060	cyclin-dependent kinase inhibitor 1C	0	3.232	0.801	0.635	0.602	0.693	0.671	0.796	0.782
4934	Mfsd6l	287414	major facilitator superfamily domain containing 6-like	0.0012	2.094	0.845	1.022	0.79	1.025	0.722	0.801	0.815
4947			0	0	2.515	0.962	0.853	0.971	0.852	0.638	0.688	0.726
4966			0	0	0.61	0.918	1.133	1.145	1.104	1.112	1.023	0.897
4976	Faslg	25385	Fas ligand (TNF superfamily, member 6)	0	0.138	0.322	0.397	0.601	0.588	0.602	2.187	3.071
4982			0	0.0001	0.193	0.645	0.32	0.759	1.265	2.457	0.901	1.054
4986	Cfi	79126	complement factor I	0.0002	2.16	0.36	0.253	0.209	0.295	0.409	2.12	2.236
4990			0	0.0001	1.568	1.016	1.009	0.861	0.879	0.843	0.942	0.965
4997	Cpb1	24271	carboxypeptidase B1 (tissue)	0	2.086	0.891	0.725	0.749	0.746	0.978	0.863	1.065
4999	Klra22	24933	killer cell lectin-like receptor subfamily A, member 22	0.0023	0.551	0.858	0.924	1.252	1.147	1.113	1	1.091
5006	Mxd3	252915	Max dimerization protein 3	0	2.328	1.623	1.195	0.801	0.877	0.642	0.428	0.37
5014	Cenpe	362044	centromere protein E	0.0041	2.861	1.463	0.649	0.646	0.621	0.994	0.527	0.452
5020			0	0.0056	1.591	0.879	0.593	0.628	0.754	1.169	1.002	1.404
5023	Slc30a2	25362	solute carrier family 30 (zinc transporter), member 2	0.0001	0.53	1.055	1.168	0.99	1.265	1.125	0.905	0.887
5025			0	0	0.312	0.601	0.764	0.868	0.87	0.809	1.676	2.013
5040	Adm	25026	adrenomedullin	0	0.538	0.878	1.058	1.048	1.068	0.978	1.168	1.21
5047	Ucp2	54315	uncoupling protein 2 (mitochondrial, proton carrier)	0	1.035	0.778	0.948	0.836	0.782	0.788	1.31	1.552
5051	Ryr1l		0	0.0081	0.605	0.837	0.719	1.503	1.132	1.503	0.939	0.619
5059	Gucy1a3	497757	guanylate cyclase 1, soluble, alpha 3	0.0012	1.464	0.872	0.885	0.927	0.893	0.62	1.029	1.424
5060	Ccr7	287673	chemokine (C-C motif) receptor 7	0	0.708	0.447	0.6	0.487	0.795	0.806	1.619	2.483
5062	Kcnn4	65206	potassium intermediate/small conductance calcium-activated channel, subfamily N, member 4	0	0.361	0.497	0.563	0.544	0.638	1.208	1.695	2.357
5067	RGD1310495	309809	similar to KIAA1919 protein	0	0.337	0.887	1.043	1.072	1.128	1.34	1.052	1.011
5073			0	0.0013	0.337	0.666	1.165	1.385	1.107	1.074	1.139	1.048
5077	Irak3	314870	interleukin-1 receptor-associated kinase 3	0.0038	0.674	0.95	0.965	0.635	0.979	0.831	1.246	1.707
5085			0	0	0.49	1.03	0.861	0.966	0.856	0.72	1.368	1.722
5088			0	0.0002	3.409	1.04	0.777	0.712	0.522	0.956	0.405	0.457
5089			0	0	3.884	0.784	0.489	0.467	0.637	0.537	0.647	0.85
5091	Slc41a2	362861	solute carrier family 41, member 2	0	0.112	0.829	0.919	1.09	0.926	1.721	1.118	1.093
5099	B2m	24223	beta-2 microglobulin	0	0.326	0.844	1.187	1.146	1.058	1.102	1.183	1.068
5108			0	0.0001	1.504	1.032	0.9	0.888	0.976	0.996	0.907	0.828
5110	Gzmb	171528	granzyme B	0	0.045	0.249	0.432	0.513	0.486	0.996	1.583	3.679
5114	Cand2	192226	cullin-associated and neddylation-dissociated 2 (putative)	0	1.843	0.835	0.94	0.821	0.967	0.795	0.901	0.984
5117	RGD1565095	503252	similar to hypothetical protein MGC52110	0.008	0.585	1.17	0.965	1.045	1.101	1.22	0.916	0.939
5119	Park2	56816	Parkinson disease (autosomal recessive, juvenile) 2, parkin	0.0028	0.63	0.557	1.069	0.915	1.231	0.89	1.39	1.19
5121	Tff3	25563	trefoil factor 3, intestinal	0	0.014	0.449	1.044	1.367	1.426	2.445	0.611	0.274
5123			0	0	1.382	1.011	0.658	0.824	0.805	0.864	1.188	1.303
5125	Rsph10b		0	0.0002	0.642	0.779	0.898	0.992	1.279	1.043	1.179	1.064
5129	Mpo	303413	myeloperoxidase	0	1.158	1.789	2.375	1.282	0.713	0.541	0.237	0.283
5130	Tap1	24811	transporter 1, ATP-binding cassette, sub-family B (MDR/TAP)	0	0.391	0.67	1.009	0.821	0.935	0.728	1.496	1.911
5137	Pclo	56768	piccolo (presynaptic cytomatrix protein)	0.0003	0.283	0.5	0.821	1.143	1.221	1.263	1.296	1.278
5155	Myc	24577	myelocytomatosis oncogene	0.0066	1.427	0.724	0.593	0.561	0.642	1.633	1.082	1.248
5163	Tmsbl1	286978	thymosin beta-like protein 1	0	3.41	0.811	0.521	0.456	0.447	0.73	0.824	1.05
5166			0	0	0.327	0.646	0.842	0.753	0.715	0.859	1.667	2.131
5167	Zfp29	686118	zinc finger protein 29	0.0047	1.776	0.926	0.901	0.652	0.966	0.979	0.955	0.869
5168	Olr338	293781	olfactory receptor 338	0	0.337	0.793	1.049	1.429	1.12	1.411	0.961	0.777
5170	Kbtbd10	117537	kelch repeat and BTB (POZ) domain containing 10	0	0.453	0.772	1.057	0.956	1.185	1.251	1.137	1.046
5174			0	0	1.505	1.303	0.989	1.192	0.865	0.758	0.813	0.716
5178	Ace	24310	angiotensin I converting enzyme (peptidyl-dipeptidase A) 1	0.0002	0.897	0.661	1.153	0.917	1.056	1.002	1.31	0.913
5183	LOC683788	683788	similar to Fascin (Singed-like protein)	0	3.35	1.022	0.829	0.67	0.473	0.679	0.555	0.744
5189	LOC290071	290071	similar to RIKEN cDNA A430107P09 gene	0.0002	1.568	0.393	0.408	0.417	0.543	1.012	1.357	2.325
5193	Ahsg	25373	alpha-2-HS-glycoprotein	0.0024	7.105	1.455	0.087	0.011	0.006	0.065	0.001	0.002
5196	Tm9sf4	296279	transmembrane 9 superfamily protein member 4	0	0.57	0.954	1.139	1.039	1.134	1.084	1.048	0.965
5200			0	0	0.4	0.37	0.679	0.56	0.575	0.673	1.616	3.162
5205	Tnfrsf12a	302965	tumor necrosis factor receptor superfamily, member 12a	0	0.664	0.711	0.746	0.653	0.74	1.166	1.452	1.777
5213	Tusc2	501052	tumor suppressor candidate 2	0.0004	0.626	0.969	1.131	1.021	1.086	1.12	1	0.995
5220	Fstl1	79210	follistatin-like 1	0	2.675	0.963	0.929	0.888	0.711	0.646	0.666	0.766
5224			0	0.004	1.501	1.097	0.617	0.946	1.11	0.987	0.87	0.882
5226	Lect1	81512	leukocyte cell derived chemotaxin 1	0.0002	0.589	0.442	0.466	1.039	0.746	1.148	1.432	2.057
5228			0	0	2.366	1.825	1.018	0.887	0.779	0.623	0.406	0.393
5232	Ccdc111	361147	coiled-coil domain containing 111	0.0035	1.772	1.266	0.566	0.755	0.84	0.995	0.745	1.166
5237			0	0.0079	0.784	1.458	1.422	1.019	0.846	0.667	0.838	1.128
5256	Gpr77	445269	G protein-coupled receptor 77	0	0.322	0.722	0.924	0.848	1.023	0.967	1.415	1.679
5258	Tsga10ip	361707	testis specific 10 interacting protein	0	0.266	1.06	1.271	1.021	1.365	1.037	0.964	0.924
5264			0	0	0.543	2.006	2.105	2.078	0.737	0.412	0.288	0.224
5267	Pex5l	286937	peroxisomal biogenesis factor 5-like	0	2.087	0.212	0.151	0.305	0.393	0.89	1.513	2.5
5272	Scamp5	65171	secretory carrier membrane protein 5	0	0.359	0.939	1.111	1.133	1.236	1.128	1.056	0.934
5287			0	0	0.584	0.938	1.056	1.031	1.167	1.098	1.068	0.977
5292			0	0	0.403	1.011	1.005	1.256	1.253	1.552	0.784	0.588
5315			0	0.0081	2.08	1.282	0.996	1.261	0.718	0.512	0.722	0.691
5316	Dot1l	362831	DOT1-like, histone H3 methyltransferase (S. cerevisiae)	0.0001	1.727	1.176	1.027	0.963	0.9	0.826	0.744	0.769
5320			0	0	2.39	0.892	0.618	0.788	0.655	0.706	0.921	1.209
5321	Frem2	310418	Fras1 related extracellular matrix protein 2	0	2.131	1.042	0.908	1	0.887	0.692	0.829	0.66
5327	Tulp4	499016	tubby like protein 4	0.0012	1.691	1.032	0.79	0.88	0.87	0.987	0.835	0.993
5331	Zc3h12d	308266	zinc finger CCCH type containing 12D	0	0.618	0.714	0.572	0.722	0.683	0.783	1.711	2.151
5332			0	0	1.546	0.752	0.889	0.881	0.826	0.783	1.176	1.199
5337	Fst	24373	follistatin	0	0.193	1.116	0.97	0.947	1.095	1.639	0.925	0.949
5339	Il18bp	84388	interleukin 18 binding protein	0	0.617	0.846	1.099	0.937	1.001	0.812	1.256	1.412
5348			0	0.0011	1.627	0.978	0.807	0.773	0.901	0.974	0.922	1.069
5353	Klk1c10	292858	T-kininogenase	0.0003	1.67	1.587	1.487	0.659	0.717	0.756	0.719	0.608
5357	Abat	81632	4-aminobutyrate aminotransferase	0	0.353	1.049	1.278	1.028	1.209	0.866	1.087	1.087
5359			0	0.0001	1.881	0.74	0.833	0.788	0.648	0.658	1.251	1.313
5360			0	0.0001	0.676	0.92	0.953	0.839	0.816	0.755	1.366	1.691
5363	Map4k1	292763	mitogen activated protein kinase kinase kinase kinase 1	0	0.935	0.627	0.842	0.699	0.757	0.628	1.514	2.024
5364			0	0.0008	2.46	0.749	0.592	0.556	0.598	1.969	0.524	0.529
5368	Ablim3	307395	actin binding LIM protein family, member 3	0	0.37	0.86	1.24	1.019	1.162	0.959	1.15	1.171
5378			0	0.001	0.629	0.96	1.266	1.342	1.127	1.074	0.887	0.693
5384	Tfec	26296	transcription factor EC	0	0.467	1.007	1.041	1.146	1.166	1.321	0.941	0.803
5390	Ccdc13		0	0	1.277	0.549	0.587	0.624	0.905	0.955	1.421	1.612
5411			0	0.0046	2.15	0.898	0.622	1.163	0.84	0.873	0.904	0.646
5431	Hoxd1	288151	homeo box D1	0.0002	2.719	1.131	0.864	0.711	0.832	0.667	0.734	0.533
5433			0	0.0029	0.584	0.706	0.988	0.979	0.993	0.777	1.551	1.342
5437	Hmcn1	289094	hemicentin 1	0	4.402	0.912	0.536	0.617	0.483	0.584	0.372	0.485
5456			0	0	0.674	0.619	0.652	0.656	0.589	0.729	2.112	1.863
5461	Itgam	25021	integrin, alpha M	0	0.487	0.57	0.607	0.716	0.643	0.544	1.788	2.652
5466	Cdca2	305984	cell division cycle associated 2	0	2.66	1.489	0.835	0.685	0.671	0.972	0.442	0.476
5467			0	0.005	0.535	0.878	0.887	0.869	1.096	1.175	1.298	1.119
5470	LOC363337	363337	similar to RIKEN cDNA 1700081O22	0.0091	2.436	0.652	0.495	0.541	0.397	2.171	0.625	0.634
5472	Trhde	366894	thyrotropin-releasing hormone degrading enzyme	0.0048	0.882	0.68	1.047	0.702	0.94	0.905	1.157	1.687
5480	Tap2	24812	transporter 2, ATP-binding cassette, sub-family B (MDR/TAP)	0	0.556	0.907	0.767	0.835	0.88	1.105	1.286	1.597
5491	Ctxn1	29145	cortexin 1	0.001	2.469	0.861	0.63	0.859	0.834	0.811	0.839	0.825
5506	Vtcn1	295322	V-set domain containing T cell activation inhibitor 1	0.0004	1.084	0.608	0.882	0.631	0.86	0.874	1.398	1.631
5527	Htatip2	292935	HIV-1 tat interactive protein 2, homolog (human)	0	0.176	1.029	1.16	1.165	1.138	1.267	0.96	1.014
5528	Gabrp	81658	gamma-aminobutyric acid (GABA-A) receptor, pi	0.0001	1.609	0.771	0.775	0.791	0.782	0.597	1.201	1.579
5536			0	0	0.156	0.588	0.7	0.868	0.893	0.926	1.727	2.007
5539	Igf1	24482	insulin-like growth factor 1	0.01	0.659	0.871	0.978	1.095	1.196	1.142	0.983	0.997
5544	Tgfa	24827	transforming growth factor alpha	0.0009	0.691	0.969	1.016	0.961	0.992	1.528	0.872	0.875
5548			0	0	5.432	0.4	0.421	0.418	0.39	0.508	0.496	0.337
5552			0	0	2.518	0.855	0.739	0.742	0.599	0.854	0.908	0.945
5557			0	0.0048	0.676	1.057	0.916	1.072	1.067	1.547	0.742	0.835
5559	RGD1563150	298349	similar to B-cell translocation gene 1	0	0.317	0.44	0.344	0.984	1.327	1.76	1.493	0.939
5564	Ly9	289227	lymphocyte antigen 9	0	0.548	0.476	0.534	0.584	0.53	0.82	1.907	2.536
5566	Ccdc37	297444	coiled-coil domain containing 37	0	2.511	0.77	0.601	0.566	0.711	0.78	0.97	1.226
5569			0	0.0033	2.435	0.664	0.555	0.618	0.465	1.897	0.64	0.725
5584	Zdhhc19	288045	zinc finger, DHHC-type containing 19	0	0.647	0.85	1.146	0.693	0.988	1.058	1.294	1.24
5585	Cryba4	64348	crystallin, beta A4	0	0.809	0.645	0.808	0.62	0.904	1.557	1.209	1.281
5595			0	0.0008	1.277	0.779	0.78	0.571	0.579	0.725	1.43	1.926
5600			0	0	4.168	0.689	0.507	0.55	0.522	0.609	0.647	0.615
5606	LOC680758	680758	similar to spermatogenesis associated glutamate (E)-rich protein 4d	0.0059	2.443	0.788	0.595	0.667	0.478	1.894	0.532	0.628
5617	Xpot	314879	exportin, tRNA (nuclear export receptor for tRNAs)	0	0.621	1.123	1.049	1.067	1.127	1.104	0.966	0.892
5619	Gfra4	66023	GDNF family receptor alpha 4	0	0.431	0.419	0.819	0.468	0.727	0.769	2.263	1.914
5620	Chrna7	25302	cholinergic receptor, nicotinic, alpha 7	0.0001	0.527	0.786	0.895	0.853	0.986	1.214	1.319	1.292
5631	Depdc7	295971	DEP domain containing 7	0	0.526	1.051	1.111	1.19	1.168	1.124	0.953	0.816
5647	Fn1	25661	fibronectin 1	0	2.854	0.837	0.807	0.754	0.577	0.618	0.862	0.925
5651			0	0.0022	2.125	1.325	0.784	0.789	0.776	1	0.665	0.675
5652			0	0.0006	0.359	0.686	0.801	0.897	1.344	1.504	1.169	0.986
5654	Ugt1a9-ps	316600	UDP glycosyltransferase 1 family, polypeptide A9, pseudogene	0.0004	0.66	0.907	0.823	0.686	0.846	0.583	1.654	1.821
5657	Dgat2	252900	diacylglycerol O-acyltransferase homolog 2 (mouse)	0	0.727	1.4	1.533	1.229	1.06	1.105	0.511	0.516
5665	Ldhd	307858	lactate dehydrogenase D	0	0.242	0.722	1.46	1.012	1.314	0.979	1.078	1.099
5671			0	0	0.489	0.71	0.841	0.889	0.929	1.043	1.396	1.611
5679			0	0.001	0.667	1.11	1.034	0.991	1.077	1.138	1.002	0.927
5687			0	0.0006	0.653	1.08	1.162	1.19	1.159	1.127	0.857	0.736
5690	RGD1564942	298409	RGD1564942	0.0042	0.657	1.093	1.006	0.998	1.103	1.027	1.055	1.015
5691	Prlr	24684	prolactin receptor	0	0.282	0.974	1.324	1.642	1.604	1.46	0.432	0.159
5698	Nos1	24598	nitric oxide synthase 1, neuronal	0.01	2.415	0.718	0.835	0.884	1.059	0.602	0.817	0.8
5703	Tnfrsf1b	156767	tumor necrosis factor receptor superfamily, member 1b	0	0.612	0.867	0.931	0.851	0.856	0.752	1.369	1.768
5720	Plk1	25515	polo-like kinase 1 (Drosophila)	0.0001	2.623	1.567	0.914	0.663	0.673	0.835	0.482	0.494
5722			0	0	1.676	0.3	0.398	0.511	0.425	0.518	1.658	2.615
5724			0	0	0.192	0.689	0.84	0.957	1.024	0.923	1.533	1.721
5730			0	0	2.617	0.873	0.918	0.918	0.751	0.588	0.709	0.864
5747			0	0	1.053	0.781	0.642	0.645	0.671	0.837	1.487	1.885
5749	Slc38a3	252919	solute carrier family 38, member 3	0	0.22	1.069	1.121	1.113	1.316	1.275	1.017	0.717
5751			0	0	0.317	0.578	1.032	0.912	1.492	1.8	0.845	0.741
5756	Neil3	290729	nei endonuclease VIII-like 3 (E. coli)	0.0003	3.963	1.266	0.468	0.436	0.338	1.152	0.393	0.263
5758	Pink1	298575	PTEN induced putative kinase 1	0	0.602	0.896	1.26	1.092	1.1	1.006	1.038	0.971
5763			0	0.0006	1.512	1.056	0.925	0.939	0.924	0.885	0.942	0.879
5780	Arhgap25	500246	Rho GTPase activating protein 25	0.0002	0.835	0.729	0.855	0.918	0.898	0.686	1.383	1.706
5786			0	0	0.207	0.182	0.252	0.306	0.295	0.301	2.646	3.751
5790	Sox7	290317	SRY (sex determining region Y)-box 7	0.0021	1.531	1.08	1.202	1.129	0.841	0.913	0.747	0.681
5792	Micalcl	293180	MICAL C-terminal like	0	0.486	0.675	0.745	0.732	0.939	1.244	1.378	1.66
5796	Eaf2	266787	ELL associated factor 2	0	0.406	1.135	1.011	1.075	1.161	1.307	0.957	0.843
5801	Cited4	114491	Cbp/p300-interacting transactivator, with Glu/Asp-rich carboxy-terminal domain, 4	0	0.945	0.654	0.972	1.05	1.225	1.201	0.946	0.915
5809	RGD1562230	361839	similar to catenin alpha 3	0.0051	0.543	0.705	0.772	1.163	0.965	1.224	0.986	1.599
5816	Rab27a	50645	RAB27A, member RAS oncogene family	0.0001	0.627	0.786	0.763	0.828	0.752	1.074	1.393	1.722
5823	Mmp9	81687	matrix metallopeptidase 9	0	3.316	1.34	1.327	1.031	0.751	0.303	0.179	0.196
5827			0	0.01	1.622	0.786	0.569	0.93	1.05	1.244	0.805	0.97
5829	Gna14	309242	guanine nucleotide binding protein, alpha 14	0.0028	0.97	0.568	0.497	0.775	0.988	1.101	1.511	1.44
5840	Alas2	25748	aminolevulinate, delta-, synthase 2	0	1.052	1.175	0.909	0.506	0.901	0.552	1.443	1.487
5845	Lynx1	300018	Ly6/neurotoxin 1	0	0.311	0.871	1.141	1.06	1.069	1.229	1.157	1.047
5846	Slc36a2	246235	solute carrier family 36 (proton/amino acid symporter), member 2	0	1.392	2.362	2.065	1.397	0.568	0.454	0.089	0.146
5848	Brunol4	307540	bruno-like 4, RNA binding protein (Drosophila)	0.005	1.631	0.159	0.187	0.149	0.14	4.825	0.224	0.137
5850	Cmtm8	301045	CKLF-like MARVEL transmembrane domain containing 8	0	1.506	1.079	0.992	1.002	0.936	0.953	0.832	0.769
5852			0	0.0035	1.604	1.058	1.054	0.904	0.965	0.656	0.987	0.869
5854	Adora2b	29316	adenosine A2B receptor	0	1.641	0.948	0.837	0.905	0.801	0.741	1.048	1.179
5859			0	0.0013	1.012	1.575	1.395	0.871	0.843	1.028	0.683	0.704
5862	Oxtr	25342	oxytocin receptor	0.0001	2.098	1.368	1.329	1.226	0.77	0.421	0.52	0.59
5863	RGD1564240	290177	similar to T cell receptor V delta 6	0.0004	0.481	0.758	0.648	0.676	0.811	0.998	1.567	1.967
5878	40238		0	0.001	0.49	0.666	1.019	1.274	0.888	0.98	1.425	1.185
5885	Hoxa2	24452	homeo box A2	0	1.61	0.875	0.965	0.997	0.944	0.864	0.915	0.9
5891	Palld	290704	similar to palladin	0	3.748	0.869	0.878	0.718	0.642	0.512	0.472	0.505
5895	Gldc	309312	glycine dehydrogenase (decarboxylating)	0	0.145	0.942	1.379	1.429	1.148	0.875	1.115	0.931
5903	Cyfip2	303073	cytoplasmic FMR1 interacting protein 2	0.0047	0.561	0.848	1.16	1.103	1.108	1.193	1.015	0.933
5905			0	0.0001	1.75	0.964	0.712	1.293	1.008	0.906	0.743	0.711
5909			0	0.0004	0.635	0.994	0.875	1.01	1.175	1.327	0.979	0.884
5915	Trpc5	140933	transient receptor potential cation channel, subfamily C, member 5	0	0.438	0.5	0.563	0.866	1.053	1.621	1.525	1.134
5923			0	0.0023	0.644	0.502	0.639	0.86	0.555	1.042	1.876	1.765
5929	Flna	293860	filamin, alpha	0.0017	1.693	0.889	1	0.778	0.807	0.677	1.046	1.228
5936	F5	304929	coagulation factor V (proaccelerin, labile factor)	0.0004	0.385	0.938	0.779	1.012	1.185	1.375	1.146	1.004
5942	Il1b	24494	interleukin 1 beta	0	0.212	0.923	0.727	0.972	0.93	0.846	1.444	1.891
5948	Tshz3	308523	teashirt zinc finger homeobox 3	0.0022	2.067	0.761	0.964	0.951	0.862	0.695	0.943	0.884
5949			0	0.0011	0.628	0.912	1.087	1.086	1.137	0.979	1.043	1.087
5952			0	0.0001	1.148	0.729	0.533	0.713	1.068	1.055	1.336	1.303
5954			0	0	1.867	1.189	1.119	1.036	0.93	0.704	0.707	0.614
5960	RGD1561778	303666	similar to dendritic cell-derived immunoglobulin(Ig)-like receptor 1, DIgR1 - mouse	0	0.382	0.819	0.963	0.892	0.824	0.69	1.512	1.912
5962	Armcx2	367903	armadillo repeat containing, X-linked 2	0	2.736	0.842	0.913	0.865	0.73	0.545	0.799	0.801
5971			0	0	1.624	0.973	1.004	0.97	1.014	0.869	0.895	0.708
5972			0	0	0.335	0.609	0.558	0.582	0.823	1.162	1.498	2.313
5974	Stard10	293150	StAR-related lipid transfer (START) domain containing 10	0	0.49	0.944	1.193	1.111	1.145	1.126	0.987	0.941
5978	MGC116197	367620	similar to RIKEN cDNA 1700001E04	0.0048	1.746	0.901	1.101	1.1	0.878	0.849	0.838	0.695
5983	Dok1	312477	docking protein 1	0.0042	0.923	0.61	0.962	0.733	0.938	1.031	1.261	1.485
5984	Serpine2	29366	serine (or cysteine) peptidase inhibitor, clade E, member 2	0	2.225	1.188	0.985	0.897	0.816	0.91	0.588	0.563
5986	P2ry6	117264	pyrimidinergic receptor P2Y, G-protein coupled, 6	0	0.319	0.775	0.865	0.942	0.91	0.899	1.412	1.823
5988	RGD1306682	360617	similar to RIKEN cDNA 1810046J19	0	0.537	1.025	1.082	1.096	1.124	1.254	0.935	0.868
5993	Neu1	24591	sialidase 1 (lysosomal sialidase)	0	0.475	0.946	1.197	0.941	1.097	0.823	1.252	1.226
6004			0	0	2.106	1.088	0.913	0.784	0.833	0.726	0.834	0.866
6013			0	0.0002	2.399	0.879	0.501	0.488	0.508	0.672	1.227	1.474
6017	Tk1	24834	thymidine kinase 1, soluble	0	1.665	1.502	0.884	0.844	0.911	0.888	0.752	0.667
6020	Fabp4	79451	fatty acid binding protein 4, adipocyte	0	1.335	1.654	2.009	1.376	0.654	0.579	0.347	0.402
6031	Abcc2	25303	ATP-binding cassette, sub-family C (CFTR/MRP), member 2	0	0.56	0.975	1.057	1.059	1.148	1.055	1.037	1.049
6048	Dlg2	64053	discs, large homolog 2 (Drosophila)	0	0.296	0.899	0.954	1.144	1.124	1.02	1.18	1.302
6066	Edn1	24323	endothelin 1	0	1.15	0.769	0.636	0.956	0.863	0.936	1.333	1.325
6070	Rnls		0	0	0.422	1.033	1.105	1.301	1.162	1.262	0.872	0.769
6089	Gamt	25257	guanidinoacetate N-methyltransferase	0.0012	0.662	1.027	1.173	1.033	1.151	1.266	0.861	0.759
6091	Ngfr	24596	nerve growth factor receptor (TNFR superfamily, member 16)	0.0001	0.637	1.329	1.795	0.901	0.909	0.542	0.98	1.05
6092			0	0	0.249	0.633	0.79	0.795	0.943	0.772	1.601	2.137
6093	Cyp39a1	301264	cytochrome P450, family 39, subfamily a, polypeptide 1	0	0.539	1.17	1.033	1.331	1.238	1.073	0.874	0.695
6102	Rimbp2	266780	RIM binding protein 2	0	0.275	0.699	0.715	1.208	1.21	1.453	1.227	0.993
6106			0	0	0.414	0.25	0.388	0.357	0.651	0.535	2.13	3.196
6113			0	0.0017	0.764	1.402	0.786	0.977	1.287	1.258	0.807	0.63
6125	Gramd1b	300644	GRAM domain containing 1B	0	0.419	0.892	1.042	1.044	1.181	1.236	1.068	0.998
6126	Ptp4a3	362930	protein tyrosine phosphatase 4a3	0	2.17	1.067	1.039	0.822	0.844	0.597	0.782	0.874
6130	Amacr	25284	alpha-methylacyl-CoA racemase	0	0.438	0.912	1.123	1.089	1.091	1.003	1.145	1.14
6132			0	0.0027	1.555	1.21	1.081	1.025	1.028	0.633	0.846	0.746
6134	Gnmt	25134	glycine N-methyltransferase	0	0.4	1.007	1.343	1.058	1.139	0.973	1.019	1.028
6136	Noxo1	302976	NADPH oxidase organizer 1	0	0.733	0.601	0.408	0.391	0.538	0.455	1.768	3.166
6142	Ifng	25712	interferon gamma	0	0.444	0.426	0.45	0.622	0.826	0.636	1.921	2.579
6155	Atp6v1b2	117596	ATPase, H transporting, lysosomal V1 subunit B2	0	0.557	0.94	1.153	1.157	1.154	0.951	1.048	1.001
6156	Cnih2	361705	cornichon homolog 2 (Drosophila)	0.0001	4	0.662	0.528	0.539	0.774	0.811	0.445	0.483
6158	Car5a	54233	carbonic anhydrase 5a, mitochondrial	0.0089	2.619	1.67	0.287	0.165	0.248	0.195	1.181	1.979
6165	Hsd17b4	79244	hydroxysteroid (17-beta) dehydrogenase 4	0	0.655	0.953	1.065	1.123	1.223	1.162	0.926	0.815
6166	Gbp5	362050	guanylate binding protein 5	0.0006	0.728	0.885	0.675	0.984	0.847	0.885	1.378	1.591
6172	Hgf	24446	hepatocyte growth factor	0.0001	0.476	0.879	0.885	1.295	0.961	0.96	1.232	1.274
6178	Nhej1	363251	nonhomologous end-joining factor 1	0.0001	0.628	0.98	1.178	0.983	1.112	1.001	1.012	1.075
6186	Nfasc	116690	neurofascin	0.0095	0.647	0.662	0.605	0.912	1.239	0.978	1.566	1.197
6214	Macrod1	246233	MACRO domain containing 1	0.0006	0.602	0.883	1.196	0.973	1.149	1.177	0.976	0.967
6221	Ptgs2	29527	prostaglandin-endoperoxide synthase 2	0	5.161	1.021	0.687	0.388	0.43	0.468	0.146	0.189
6226	Pcdhb13	307489	protocadherin beta 13	0.0005	1.735	0.868	1.129	0.974	0.942	0.622	0.881	0.988
6234	Gp2	171459	glycoprotein 2 (zymogen granule membrane)	0	0.302	0.302	0.461	0.539	1.15	1.597	1.687	1.604
6238			0	0.0001	1.633	1.026	0.894	0.914	0.917	0.9	0.892	0.898
6255			0	0.0037	1.777	0.907	0.657	0.772	0.818	0.953	0.963	1.221
6265	Samd14	287637	sterile alpha motif domain containing 14	0	3.759	0.819	0.532	0.6	0.645	0.649	0.582	0.694
6282			0	0	1.654	1.064	1.018	1.02	0.929	0.848	0.815	0.753
6284	Ccl19	362506	chemokine (C-C motif) ligand 19	0	0.113	0.42	0.41	0.545	0.696	0.7	2.066	2.935
6288			0	0.0006	0.452	0.691	0.676	0.786	0.638	1.173	1.602	1.877
6294	Chrna7	25302	cholinergic receptor, nicotinic, alpha 7	0	0.517	0.807	0.891	0.844	0.98	1.204	1.331	1.297
6296	Vdac1	83529	voltage-dependent anion channel 1	0.0048	0.561	1.046	1.118	1.148	1.135	1.071	1.05	0.808
6297	LOC689770	689770	similar to osteoclast inhibitory lectin	0	0.107	0.441	0.52	0.701	0.685	0.929	1.893	2.598
6299			0	0.0013	1.076	0.668	0.777	0.875	0.693	0.747	1.639	1.505
6303			0	0.0003	0.661	0.836	0.783	0.976	0.855	0.952	1.483	1.381
6307			0	0	0.874	1.277	1.079	1.37	1.267	0.934	0.682	0.545
6312	Lepr	24536	leptin receptor	0	0.4	0.636	0.858	0.859	0.85	0.757	1.626	1.956
6323			0	0.0019	1.593	0.917	0.933	0.96	0.813	1.101	0.86	0.88
6330			0	0	2.16	1.082	0.817	0.83	0.709	0.728	0.863	0.985
6339	Mrc1	291327	mannose receptor, C type 1	0.0027	1.671	0.743	0.574	0.593	0.503	0.813	1.305	1.893
6340			0	0.0001	1.663	0.789	0.774	0.844	0.812	1.003	1.039	1.115
6347	Lpcat1	361467	lysophosphatidylcholine acyltransferase 1	0.0067	1.693	0.979	0.737	0.684	0.998	0.708	1.019	1.251
6354	Sh2d3c	362111	SH2 domain containing 3C	0	1.548	0.974	1.165	0.821	0.93	0.715	0.892	1.069
6362			0	0	2.104	1.005	0.914	0.812	0.853	0.73	0.848	0.877
6363	Col5a1	85490	collagen, type V, alpha 1	0	2.389	1.17	1.143	0.943	0.723	0.528	0.665	0.71
6367	Rspo3	498997	R-spondin 3 homolog (Xenopus laevis)	0.0018	2.827	0.907	0.796	0.969	0.814	0.777	0.502	0.635
6386	Fpr3	292413	formyl peptide receptor 3	0	0.163	0.378	0.526	0.724	0.721	0.891	1.977	2.473
6387	Snx19	315478	sorting nexin 19	0.0014	0.568	0.958	0.94	1.066	1.115	1.214	1.041	1.005
6392	Ecm1	116662	extracellular matrix protein 1	0.0064	0.545	0.818	0.896	1.083	1.07	1.054	1.197	1.257
6397			0	0.0004	0.436	1.038	0.95	1.083	0.895	1.35	1.054	1.118
6401	Add2	24171	adducin 2 (beta)	0.0084	1.436	1.317	0.942	0.584	1.113	0.599	1.011	1.066
6424	Cnr1	25248	cannabinoid receptor 1 (brain)	0	0.103	0.781	0.679	1.234	1.053	1.09	1.53	1.363
6438	Lrrc3	246773	leucine rich repeat containing 3	0.0004	2.346	0.968	1.321	0.848	0.895	0.521	0.592	0.757
6441	Lcp1	306071	lymphocyte cytosolic protein 1	0	0.342	0.736	0.768	0.881	0.843	0.751	1.682	1.927
6443	Ldlr	300438	low density lipoprotein receptor	0.0063	0.951	1.564	0.931	1.374	1.027	0.978	0.626	0.642
6444			0	0.0001	0.37	0.694	0.782	0.761	0.711	1.126	1.376	2.126
6450	Pdcd1lg2	309304	programmed cell death 1 ligand 2	0.0005	1.39	1.381	1.062	0.757	0.532	0.668	1.05	1.346
6455			0	0	1.994	0.802	0.701	0.973	0.877	0.779	0.948	1.026
6465	Paip2b	312490	poly(A) binding protein interacting protein 2B	0.0062	0.641	1.129	0.982	1.035	1.093	1.226	0.935	0.895
6470	Slc1a1	25550	solute carrier family 1 (neuronal/epithelial high affinity glutamate transporter, system Xag), member 1	0	0.457	1.069	1.318	1.094	1.275	1.15	0.822	0.752
6479	Gpr12	80840	G-protein coupled receptor 12	0	0.345	0.375	0.378	0.493	0.492	0.952	2.483	2.251
6481	Adm	25026	adrenomedullin	0	0.538	0.877	0.989	1.06	1.084	0.986	1.187	1.216
6487	C1rl	408246	complement component 1, r subcomponent-like	0	0.338	0.712	1.202	1.074	1.168	0.979	1.208	1.231
6491			0	0	2.601	1.238	1.061	0.893	0.77	0.575	0.51	0.639
6492	Nos3	24600	nitric oxide synthase 3, endothelial cell	0	1.682	1.125	1.275	0.885	0.891	0.847	0.714	0.718
6498	Cd82	83628	Cd82 molecule	0.001	0.622	0.844	1.217	1.074	1.1	0.922	1.109	1.078
6504			0	0	0.326	0.784	0.972	1.296	1.291	1.064	1.073	1.087
6513	Marcks	25603	myristoylated alanine rich protein kinase C substrate	0	1.821	1.129	0.882	0.982	0.826	0.754	0.888	0.85
6516	Csf1	78965	colony stimulating factor 1 (macrophage)	0.0002	0.614	1.003	0.857	0.795	0.961	1.125	1.211	1.359
6523	Eml4	313861	echinoderm microtubule associated protein like 4	0	2.026	0.987	0.81	0.911	0.841	0.802	0.885	0.855
6543	Mdh1	24551	malate dehydrogenase 1, NAD (soluble)	0	0.577	1.044	1.158	1.181	1.172	1.01	0.944	0.883
6545	Crhr1	58959	corticotropin releasing hormone receptor 1	0	5.018	1.032	0.674	0.487	0.488	0.369	0.192	0.229
6553			0	0	2.469	1.168	0.947	0.991	0.725	0.565	0.629	0.775
6559	RGD1560010	310537	RGD1560010	0.0027	2.174	1.518	0.974	0.524	0.852	0.749	0.75	0.621
6586	Icam1	25464	intercellular adhesion molecule 1	0	0.602	0.769	0.916	0.813	0.909	0.85	1.433	1.659
6593	Pole	304573	polymerase (DNA directed), epsilon	0.0051	2.721	1.213	0.72	0.74	0.775	0.592	0.733	0.729
6600			0	0	0.625	0.888	1.161	1.134	1.072	1.159	1.067	0.82
6609	Xtp3tpa	192252	XTP3-transactivated protein A	0.0003	1.603	1.176	0.967	0.791	0.836	1.098	0.781	0.821
6629	Ccl2	24770	chemokine (C-C motif) ligand 2	0	0.185	1.148	1.086	0.871	0.758	1.053	1.366	1.489
6633			0	0	0.32	0.69	0.715	0.746	0.827	0.648	1.621	2.409
6647	Kcng2	307234	potassium voltage-gated channel, subfamily G, member 2	0.0045	1.029	1.069	1.339	1.144	1.113	0.91	0.79	0.654
6664	Lrrc4	641521	leucine rich repeat containing 4	0.0004	2.26	0.759	0.877	0.774	0.789	0.803	0.844	1.034
6693	RGD1310778	288272	similar to Putative protein C21orf45	0.01	2.58	1.317	0.848	0.808	0.589	1.182	0.497	0.361
6695			0	0	1.633	1.041	0.988	0.996	0.882	0.721	0.947	0.904
6701	Gipr	25024	gastric inhibitory polypeptide receptor	0.0082	2.541	0.849	0.928	0.74	0.616	0.653	0.722	1.203
6702			0	0	0.629	0.939	1.003	1.063	1.006	1.077	1.125	1.107
6708	Wfdc1	171112	WAP four-disulfide core domain 1	0	1.403	1.34	1.219	0.986	1.08	1.043	0.52	0.497
6711	Fam154b	293061	family with sequence similarity 154, member B	0.0022	1.459	0.742	0.683	0.568	0.986	1.075	1.137	1.299
6716	Slc28a2	60423	solute carrier family 28 (sodium-coupled nucleoside transporter), member 2	0	0.527	0.916	0.91	1.063	0.986	0.92	1.26	1.376
6719			0	0.0014	0.64	2.118	0.941	0.747	1.062	1.034	0.797	0.688
6725	Snca	29219	synuclein, alpha (non A4 component of amyloid precursor)	0.002	1.279	1.044	0.675	0.467	0.859	0.591	1.415	1.704
6734	Rarres1	310486	retinoic acid receptor responder (tazarotene induced) 1	0	0.302	0.388	0.791	1.547	1.496	1.699	0.799	0.729
6737	Asam	286939	adipocyte-specific adhesion molecule	0	2.665	0.728	0.587	0.632	0.565	0.725	1.042	1.222
6744			0	0	0.181	0.132	0.142	0.244	1.834	3.969	0.508	0.162
6745	Ghr	25235	growth hormone receptor	0	0.459	1.037	1.171	1.191	1.194	1.118	0.949	0.816
6754			0	0.0047	2.593	1.551	0.833	0.816	0.633	0.92	0.441	0.464
6756			0	0.0002	1.69	1.098	0.776	0.89	0.941	0.865	0.956	0.843
6766	Nell1	81733	NEL-like 1 (chicken)	0	1.03	0.369	0.482	0.467	0.851	0.548	2.126	1.996
6767	Ccdc77	312677	coiled-coil domain containing 77	0.01	1.677	1.195	0.876	0.88	0.948	0.819	0.829	0.879
6777	Isg20	293052	interferon stimulated exonuclease gene 20	0	0.545	0.699	0.819	0.748	0.843	1.445	1.29	1.468
6780	Hsd11b1	25116	hydroxysteroid 11-beta dehydrogenase 1	0	0.139	1.004	1.333	1.304	1.153	1.175	1.011	0.796
6786			0	0	0.617	1.121	1.286	1.171	1.132	1.038	0.854	0.775
6791	Pou3f1	192110	POU class 3 homeobox 1	0	0.172	0.582	0.717	0.942	1.198	1.444	1.688	0.925
6794	Mrps34	287126	mitochondrial ribosomal protein S34	0.0096	0.624	1.041	1.11	1.006	1.08	1.255	0.94	0.875
6798			0	0.0001	3.229	0.947	0.497	0.583	0.646	0.648	0.739	0.954
6802			0	0	0.17	0.265	0.357	0.468	0.522	0.589	2.27	3.264
6812			0	0	2.058	0.934	0.87	0.838	0.826	0.771	0.89	0.941
6819	Klrb1c	683758	killer cell lectin-like receptor subfamily B member 1B	0	0.161	0.627	0.824	1.322	1.141	1.088	1.047	1.721
6827	Ptgs2	29527	prostaglandin-endoperoxide synthase 2	0	5.136	1.009	0.721	0.387	0.432	0.47	0.147	0.185
6835			0	0.0016	0.606	1.076	1.112	1.057	1.081	1.316	0.877	0.805
6840	Slc25a1	29743	solute carrier family 25 (mitochondrial carrier, citrate transporter), member 1	0.008	0.639	1.131	1.339	1.119	1.147	0.921	0.864	0.858
6843			0	0	1.788	1.045	0.942	0.939	0.847	0.628	0.912	1.052
6845	Asgr2	29403	asialoglycoprotein receptor 2	0	1.369	1.393	1.395	1.399	0.973	0.89	0.393	0.373
6851	Cyb5d2	303293	cytochrome b5 domain containing 2	0.004	0.448	0.867	1.091	1.055	1.033	1.013	1.199	1.233
6854	Sema4a	310630	sema domain, immunoglobulin domain (Ig), transmembrane domain (TM) and short cytoplasmic domain, (semaphorin) 4A	0.0022	0.442	0.748	1.055	1	1.182	0.828	1.308	1.357
6856	Spc24	363028	SPC24, NDC80 kinetochore complex component, homolog (S. cerevisiae)	0	2.698	1.604	0.932	0.646	0.675	0.792	0.444	0.481
6857	Osbpl10	316039	oxysterol binding protein-like 10	0.0027	1.82	0.823	1.026	0.825	0.945	0.661	0.878	1.15
6899	Hint1	60580	histidine triad nucleotide binding protein 1-like	0.0014	0.667	1.183	1.115	1.016	1.098	1.098	0.916	0.88
6904	Col6a2	361821	collagen, type VI, alpha 2	0.0002	2.278	0.928	1.101	0.904	0.791	0.62	0.737	0.853
6905	Rps6ka1	81771	ribosomal protein S6 kinase polypeptide 1	0.0023	0.611	0.866	0.992	0.961	1.063	1.317	1.028	1.06
6911	Ak3	26956	adenylate kinase 3	0.004	0.655	0.959	1.176	1.088	1.163	0.934	1.01	0.989
6912	Pomc	24664	proopiomelanocortin	0	0.473	0.988	1.107	1.085	1.144	1.227	0.969	0.922
6920	RGD1562768	302327	similar to ZNF6 protein	0.0009	1.771	0.569	0.704	0.587	0.801	0.917	1.45	1.158
6934			0	0	0.497	0.845	0.905	1.079	0.979	0.928	1.308	1.404
6935			0	0	0.115	0.846	0.749	0.957	0.832	0.723	1.681	2.037
6938	Hgfac	58947	hepatocyte growth factor activator	0.01	1.098	1.178	1.126	0.854	0.945	0.615	1.023	1.266
6939	Pipox	303272	pipecolic acid oxidase	0	0.529	1.6	1.363	1.457	1.209	1.015	0.481	0.42
6948	Bdnf	24225	brain derived neurotrophic factor	0	0.93	0.406	0.452	0.43	0.425	1.336	1.508	2.446
6951			0	0.0032	1.207	1.01	1.238	0.893	0.996	0.665	1.013	1.059
6954	Colq	25680	colipase, pancreatic	0	2.037	1.095	1.211	0.401	0.681	0.89	0.961	0.841
6965			0	0.0014	1.755	1.088	0.781	0.827	1.034	0.794	0.858	0.943
6969	Cdx4	302400	caudal type homeo box 4	0.0021	0.51	0.826	0.683	0.841	1.241	1.312	1.304	1.07
6972			0	0.0007	1.966	0.968	1.063	1.25	0.838	0.599	0.825	0.675
6974	Scand3	288622	SCAN domain containing 3	0.0003	1.081	0.663	0.882	0.924	1.001	0.973	1.269	1.147
6989	Mamdc2	309410	MAM domain containing 2	0	1.991	0.896	0.768	0.978	1.108	1.005	0.755	0.531
6993	B2m	24223	beta-2 microglobulin	0	0.375	0.925	0.961	1.087	1.057	1.117	1.213	1.169
7027	Ccdc69	497906	coiled-coil domain containing 69	0	0.403	0.715	0.588	0.79	0.638	0.814	1.827	2.155
7032			0	0.0001	1.636	1.151	0.827	0.814	0.889	0.953	0.917	0.874
7034	Nfe2	366998	nuclear factor, erythroid derived 2	0	0.553	0.722	0.82	0.744	0.872	1.005	1.455	1.747
7037			0	0.0066	0.474	1.432	0.925	0.836	1.119	1.226	0.931	0.988
7041	Esrra	293701	estrogen related receptor, alpha	0.0003	0.666	1.01	1.37	1.043	1.098	1.083	0.874	0.842
7043			0	0	2.808	1.288	0.635	0.717	0.719	0.672	0.694	0.697
7048	Nrip3	361625	nuclear receptor interacting protein 3	0.0007	1.426	1.322	1.062	0.992	1.04	0.895	0.76	0.579
7051	Sarm1	287545	sterile alpha and TIR motif containing 1	0.0014	1.538	1.029	0.613	0.494	0.695	0.602	1.264	1.875
7055	Prdm6	307305	PR domain containing 6	0	0.684	0.851	0.624	0.552	0.669	0.544	2.033	1.983
7058			0	0.0013	1.908	0.722	0.778	0.678	0.761	1.104	0.957	1.136
7059	Smoc1	314280	SPARC related modular calcium binding 1	0.0024	0.461	0.572	0.749	0.918	0.677	1.136	1.683	1.681
7063	Apold1	444983	apolipoprotein L domain containing 1	0	1.52	1.3	1.391	0.876	1.03	0.718	0.671	0.64
7066	Bdnf	24225	brain derived neurotrophic factor	0	0.921	0.4	0.502	0.456	0.4	1.148	1.654	2.468
7075	Sfpi1	366126	SFFV proviral integration 1	0	0.39	0.75	0.88	0.952	0.918	0.923	1.474	1.635
7089	Dock11	313438	dedicator of cytokinesis 11	0.0074	0.849	0.661	0.706	0.881	0.997	1.041	1.149	1.669
7095			0	0.0057	0.644	1.001	1.031	0.994	1.191	1.235	0.973	0.832
7098	LOC687346	687346	similar to BRCA1-associated protein (BRAP2) (Impedes mitogenic signal propagation) (IMP)	0.0001	0.65	0.936	1.187	1.024	1.122	1.036	0.985	1.023
7099	Mlxipl	171078	MLX interacting protein-like	0	0.591	1.57	1.223	1.195	1.207	0.901	0.721	0.637
7101	Kif22	293502	kinesin family member 22	0.0003	2.302	1.602	0.991	0.871	0.7	0.774	0.511	0.503
7104			0	0	2.41	0.856	0.737	0.802	0.781	0.887	0.845	0.803
7113			0	0	0.252	0.738	0.85	0.918	0.79	0.761	1.644	1.998
7139	Il13ra2	171060	interleukin 13 receptor, alpha 2	0	7.701	0.143	0.077	0.118	0.09	0.252	0.095	0.164
7154	Tnr	25567	tenascin R	0.001	0.484	0.72	0.996	1.356	1.032	1.415	1.101	0.76
7166	Plagl1	25157	pleiomorphic adenoma gene-like 1	0.0004	1.985	0.984	0.914	0.92	0.818	0.892	0.806	0.802
7169	Ptger2	81752	prostaglandin E receptor 2, subtype EP2	0	1.376	0.728	0.953	0.764	0.796	0.567	1.276	1.629
7174	Mpped1	362971	metallophosphoesterase domain containing 1	0	0.013	0.41	0.914	1.332	1.608	2.42	0.692	0.181
7177			0	0	0.262	0.86	1.028	1.031	0.869	0.993	1.346	1.559
7187	Farp1	306183	FERM, RhoGEF (Arhgef) and pleckstrin domain protein 1 (chondrocyte-derived)	0.01	1.546	0.916	0.89	0.821	0.931	0.766	1.094	1.088
7189	Nlrp6	171390	NLR family, pyrin domain containing 6	0	0.272	0.848	1.267	1.273	1.246	1.112	1.006	0.884
7193	Zcchc11	313481	zinc finger, CCHC domain containing 11	0	1.765	1.001	0.876	0.914	0.875	0.819	0.875	0.983
7202			0	0.0007	1.758	1.062	0.8	0.803	0.852	0.723	1.001	1.108
7227			0	0	0.514	0.715	0.961	0.964	1.069	1.189	1.283	1.17
7228			0	0	1.503	1.002	0.988	0.874	0.836	0.753	1.037	1.099
7230	Ccdc109b	295462	coiled-coil domain containing 109B	0.0009	0.618	0.766	1.211	0.829	0.77	0.949	1.324	1.521
7236	Bex2	363498	brain expressed X-linked 2	0	1.893	0.851	0.866	0.827	0.847	0.799	0.981	1.028
7237			0	0.0001	0.529	0.981	1.057	1.021	1.031	1.113	1.066	1.15
7244	Egf	25313	epidermal growth factor	0.0006	0.476	0.977	1.341	1.253	1.231	0.993	0.899	0.799
7250	Ptgs2	29527	prostaglandin-endoperoxide synthase 2	0	4.578	0.726	0.942	0.501	0.493	0.48	0.386	0.304
7252	Chst14	691394	carbohydrate (N-acetylgalactosamine 4-0) sulfotransferase 14	0	1.859	0.968	1.057	0.873	0.871	0.747	0.878	0.873
7259	Pparg	25664	peroxisome proliferator-activated receptor gamma	0	1.132	1.557	1.67	1.313	0.75	0.671	0.551	0.613
7264	Lepr	24536	leptin receptor	0	0.415	0.651	0.901	0.847	0.836	0.765	1.592	1.945
7271	Sgip1	313413	SH3-domain GRB2-like (endophilin) interacting protein 1	0.0005	0.944	0.837	0.552	0.777	0.827	1.082	1.527	1.344
7281			0	0	4.899	0.925	0.548	0.545	0.458	0.348	0.339	0.403
7288	Ptprn2	29714	protein tyrosine phosphatase, receptor type, N polypeptide 2	0	0.652	0.486	0.549	0.968	0.998	1.432	1.409	1.297
7292			0	0.0002	2.319	0.974	0.998	0.906	0.877	0.691	0.652	0.778
7295			0	0	0.179	1.256	0.97	1.085	1.247	1.643	0.675	0.805
7297	Lipe	25330	lipase, hormone sensitive	0.0003	1.1	1.405	2.143	1.149	0.794	0.551	0.561	0.571
7302			0	0	1.197	1.791	2.139	1.583	0.665	0.46	0.267	0.298
7304	Tlr6	305353	toll-like receptor 6	0	0.533	0.922	1.015	1.019	1.032	1.029	1.142	1.258
7307	Akr1c2		0	0	0.029	0.146	0.149	0.287	0.28	0.386	2.819	3.784
7311			0	0.0005	0.753	1.582	1.256	1.19	0.988	0.768	0.936	0.604
7325	Hck	25734	hemopoietic cell kinase	0	0.298	0.737	0.78	0.852	0.826	0.865	1.52	2.068
7339	Crhr1	58959	corticotropin releasing hormone receptor 1	0	4.23	1.239	0.693	0.616	0.62	0.28	0.424	0.316
7341	Cmah	361245	cytidine monophosphate-N-acetylneuraminic acid hydroxylase	0	0.202	0.716	0.874	0.925	0.97	1.116	1.475	1.582
7349			0	0.0018	2.484	1.152	0.837	0.572	0.677	0.619	0.817	1.063
7359	Hspb8	113906	heat shock protein B8	0.0025	0.563	0.786	0.831	0.929	0.963	1.266	1.274	1.262
7370			0	0	0.365	0.72	1.019	1.034	1.266	1.574	0.971	0.847
7373	Bmp6	25644	bone morphogenetic protein 6	0.0066	0.639	0.738	0.848	0.817	0.898	0.626	1.595	1.809
7375	Nat8b	171084	N-acetyltransferase 8B	0	0.199	1.102	0.961	1.211	1.05	1.397	0.993	0.977
7381			0	0	0.176	0.19	0.283	0.166	0.225	0.391	4.509	1.529
7383	Nos3	24600	nitric oxide synthase 3, endothelial cell	0	1.702	1.103	1.258	0.896	0.883	0.843	0.733	0.717
7402			0	0	3.993	1.126	0.644	0.745	0.563	0.833	0.214	0.229
7414	Gpc3	25236	glypican 3	0	2.709	0.869	0.627	0.714	0.698	0.758	0.929	0.85
7423	RGD1563319	293632	similar to RIKEN cDNA 6330512M04 gene	0	0.675	0.557	1.222	0.674	0.825	0.9	1.425	1.684
7431	Hgf	24446	hepatocyte growth factor	0	0.416	0.876	1.085	1.26	0.891	0.988	1.225	1.233
7433			0	0	3.476	0.676	0.638	0.572	0.616	0.653	0.799	0.804
7434	Ptgs2	29527	prostaglandin-endoperoxide synthase 2	0	5.067	1.024	0.726	0.404	0.446	0.465	0.154	0.196
7447			0	0.0002	1.552	0.995	1.146	0.947	0.894	0.793	0.887	0.891
7459	Rai2	501555	retinoic acid induced 2	0	0.606	0.717	0.746	0.882	1.092	1.358	1.259	1.163
7466			0	0.0029	2.697	0.551	0.312	0.396	0.306	2.833	0.376	0.399
7471	Frmd6	257646	FERM domain containing 6	0.0068	1.835	1.379	0.487	0.748	0.831	0.965	0.909	0.919
7474	Espn	56227	espin	0	0.49	0.863	1.059	1.113	1.32	1.296	0.942	0.777
7475			0	0.0014	2.147	0.757	0.618	0.581	0.627	2.184	0.47	0.545
7476	Pparg	25664	peroxisome proliferator-activated receptor gamma	0	1.144	1.558	1.631	1.291	0.734	0.696	0.579	0.615
7481	Gpc1	58920	glypican 1	0.0036	0.83	0.767	0.906	0.691	1.019	1.583	0.968	1.093
7501	Thy1	24832	Thy-1 cell surface antigen	0.0001	2.736	0.869	0.851	0.824	0.714	0.953	0.607	0.628
7512	Cyp1a1	24296	cytochrome P450, family 1, subfamily a, polypeptide 1	0	0.016	1.205	0.702	1.074	0.611	0.565	1.939	1.859
7523			0	0	0.601	0.911	0.959	1.046	1.038	1.065	1.171	1.141
7527	Hey2	155430	hairy/enhancer-of-split related with YRPW motif 2	0.003	1.683	1.34	0.901	0.975	0.869	0.875	0.745	0.741
7528	Gcnt1	64043	glucosaminyl (N-acetyl) transferase 1, core 2	0.01	0.627	0.815	1.094	1.054	1.234	1.232	1.079	0.728
7529	Bckdhb	29711	branched chain keto acid dehydrogenase E1, beta polypeptide	0	0.624	1.101	1.191	1.106	1.101	1.003	0.963	0.893
7532	Crhr1	58959	corticotropin releasing hormone receptor 1	0	5.029	0.998	0.616	0.502	0.541	0.358	0.204	0.226
7537	Cacna1c	24239	calcium channel, voltage-dependent, L type, alpha 1C subunit	0	2.322	1.078	0.955	0.924	0.738	0.653	0.771	0.767
7538	Znf580	308336	zinc finger protein 580	0	1.877	0.885	1.016	0.841	0.862	0.828	0.889	0.906
7547	Mmp9	81687	matrix metallopeptidase 9	0	3.311	1.367	1.401	0.969	0.728	0.285	0.178	0.214
7548	Abca15	293442	ATP-binding cassette, sub-family A (ABC1), member 15	0.0024	0.644	1.464	1.634	1.378	1.29	0.716	0.483	0.52
7565			0	0.0002	0.455	0.815	0.686	0.575	0.431	0.651	1.795	2.622
7569	Flnc	362332	filamin C, gamma	0.0007	3.71	0.672	0.66	0.516	0.497	0.855	0.628	0.717
7577			0	0.0005	0.467	1.074	1.023	1.152	1.19	1.394	0.829	0.768
7587	Snca	29219	synuclein, alpha (non A4 component of amyloid precursor)	0.0004	1.323	1.034	0.748	0.471	0.775	0.619	1.428	1.647
7593	Prkcb	25023	protein kinase C, beta	0	0.507	0.766	0.827	0.919	0.793	0.726	1.618	1.81
7601	Sh3kbp1	84357	SH3-domain kinase binding protein 1	0.0005	1.501	0.961	1.034	0.998	0.889	0.732	0.942	1.053
7612	Glt1d1	304445	glycosyltransferase 1 domain containing 1	0.0001	0.356	0.906	0.764	1.039	1.159	1.164	1.163	1.327
7613			0	0	0.205	1.228	0.941	1.071	1.233	1.271	1.04	0.874
7615	Por	29441	P450 (cytochrome) oxidoreductase	0.0024	0.655	0.966	1.338	1.075	1.165	0.986	0.894	0.91
7621			0	0	0.407	0.596	0.776	1.218	1.59	1.635	0.877	0.624
7622			0	0	2.64	1.034	0.889	0.756	0.782	0.775	0.618	0.712
7630			0	0	1.215	0.844	0.602	0.767	0.641	0.813	1.428	1.718
7632	Sacs	305940	spastic ataxia of Charlevoix-Saguenay (sacsin)	0.002	1.748	0.872	0.83	0.865	0.764	0.853	1.056	1.094
7634			0	0.0012	0.531	1.058	1.225	1.176	1.193	0.939	0.931	0.932
7638	Ugt1a1	24861	UDP glucuronosyltransferase 1 family, polypeptide A1	0	0.092	0.479	0.859	1.272	1.181	1.448	1.248	1.202
7649	Dclk2	310698	doublecortin-like kinase 2	0	2.096	0.98	0.839	0.895	0.72	0.559	0.904	1.213
7654			0	0	0.597	0.456	0.573	0.652	0.761	0.987	1.639	2.239
7665			0	0	5.591	0.654	0.358	0.408	0.357	0.263	0.367	0.506
7672			0	0	0.349	0.565	0.675	0.913	0.73	1.072	1.656	1.925
7675	Fn1	25661	fibronectin 1	0	2.833	0.841	0.803	0.747	0.584	0.615	0.88	0.927
7679	RGD1565579	367860	similar to tubulin, alpha 1	0.0038	1.633	1.141	1.047	1.031	0.873	0.889	0.784	0.715
7682	Slit1	65047	slit homolog 1 (Drosophila)	0	2.145	0.396	0.468	0.649	0.652	0.778	1.452	1.49
7684	Col9a2	362584	collagen, type IX, alpha 2	0	2.148	0.825	1.049	0.851	0.948	0.866	0.745	0.678
7696			0	0.0068	1.977	0.906	0.732	0.729	0.82	1.086	0.857	0.953
7700	Hcn3	114245	hyperpolarization-activated cyclic nucleotide-gated potassium channel 3	0.0046	0.564	0.862	1.203	1.127	1.088	1.309	1.02	0.722
7707			0	0.0013	0.545	1.14	1.033	1.162	1.126	1.154	0.886	0.913
7710			0	0.0002	0.277	0.267	0.33	0.409	1.581	3.302	0.729	0.453
7712	40248		0	0.0086	1.661	0.93	0.794	0.927	0.941	0.946	0.889	0.967
7725	LOC500420	500420	similar to CG12279-PA	0	0.478	0.926	1.056	1.105	1.077	1.099	1.138	1.042
7727			0	0	0.626	1.107	1.083	1.144	1.094	1.089	0.941	0.884
7729			0	0.0005	0.517	0.727	0.52	0.49	0.471	1.22	1.735	2.215
7731	Traip	367167	TRAF-interacting protein	0.0013	2.821	1.452	0.919	0.685	0.725	0.721	0.467	0.483
7732	Gzmm	29252	granzyme M (lymphocyte met-ase 1)	0	0.312	0.658	0.782	0.757	0.688	0.627	1.571	2.634
7734	Odz3	306451	odz, odd Oz/ten-m homolog 3 (Drosophila)	0.0026	1.627	0.976	0.894	0.892	0.895	1.034	0.853	0.885
7738			0	0	0.574	1.136	1.307	0.989	1.152	1.067	0.91	0.832
7741			0	0	2.649	1.883	0.884	0.712	0.689	0.663	0.412	0.417
7752	Il10	25325	interleukin 10	0	0.435	0.721	0.593	1.095	0.812	1.015	1.317	1.977
7773	Lepr	24536	leptin receptor	0	0.415	0.642	0.894	0.852	0.846	0.772	1.593	1.936
7779	Thsd7b	289007	thrombospondin, type I, domain containing 7B	0	3.653	1.055	0.996	0.764	0.862	0.431	0.301	0.29
7783	Rbm9	362950	RNA binding motif protein 9	0	1.863	1.081	0.876	0.931	0.846	0.832	0.851	0.838
7791			0	0	0.027	0.527	0.601	0.855	1.221	2.044	1.173	1.192
7799	Dhrs7c	287411	dehydrogenase/reductase (SDR family) member 7C	0	2.912	1.25	1.043	0.617	0.774	0.532	0.528	0.637
7807	Crb1	304825	crumbs homolog 1 (Drosophila)	0.0001	0.206	0.438	0.608	1.506	1.325	1.546	1.158	0.956
7812	Fmo3	84493	flavin containing monooxygenase 3	0	0.196	0.917	1.051	1.185	1.231	1.433	0.988	0.835
7814			0	0.0024	0.171	1.595	0.65	0.641	1.107	1.851	0.889	0.884
7817	Ephb6	312275	Eph receptor B6	0	1.182	0.517	0.513	0.469	0.492	0.475	1.948	2.425
7826	Lrrc50	361419	leucine rich repeat containing 50	0.0002	0.613	0.725	0.872	0.863	1.181	1.456	1.144	0.95
7832	Ccl3	25542	chemokine (C-C motif) ligand 3	0	0.225	0.813	0.836	0.985	0.818	1.356	1.276	1.579
7863	Plekho1	310674	pleckstrin homology domain containing, family O member 1	0.0002	1.123	0.882	1.042	0.889	0.824	0.661	1.22	1.433
7864	Suv420h2	308345	suppressor of variegation 4-20 homolog 2 (Drosophila)	0.0039	1.529	1.008	1.035	0.89	0.917	0.822	0.933	0.949
7873	Gnb4	294962	guanine nucleotide binding protein (G protein), beta polypeptide 4	0	1.861	0.922	0.893	0.903	0.69	0.727	1.006	1.142
7880	Ces3	113902	carboxylesterase 3	0	0.342	1.113	1.274	1.098	0.915	0.823	1.141	1.324
7882	Cd5	54236	Cd5 molecule	0	0.144	0.134	0.199	0.268	0.412	0.468	2.556	3.711
7890	Epb4.1l2	309557	erythrocyte membrane protein band 4.1-like 2	0	1.831	1.124	0.909	0.892	0.819	0.754	0.888	0.918
7894	Cd109	363104	CD109 molecule	0	5.276	0.928	0.546	0.422	0.387	0.426	0.221	0.284
7900	Nudt5	361274	nudix (nucleoside diphosphate linked moiety X)-type motif 5	0	0.639	0.993	1.125	1.101	1.053	1.007	1.069	0.979
7903			0	0.0001	0.101	0.445	1.015	1.846	1.029	1.098	1.429	0.897
7910	Slc25a19	303676	solute carrier family 25 (mitochondrial thiamine pyrophosphate carrier), member 19	0	0.663	1.144	1.347	1.044	1.054	1.04	0.85	0.872
7914	Ephb1	24338	Eph receptor B1	0	1.505	0.72	0.786	0.866	0.653	0.569	1.459	1.521
7916	Ptn	24924	pleiotrophin	0	1.546	1.173	0.947	1.08	1.056	0.842	0.731	0.717
7929	Cd6	25752	Cd6 molecule	0	0.135	0.464	0.643	0.723	0.771	0.797	1.986	2.342
7933	MGC95152	297109	similar to B230212L03Rik protein	0.0082	0.543	0.793	1.136	1.081	1.161	1.136	1.067	0.99
7938	Enpp4	301261	ectonucleotide pyrophosphatase/phosphodiesterase 4	0.0001	0.607	0.852	0.999	1.018	1.062	1.014	1.184	1.198
7953			0	0.0001	0.536	0.986	1.122	1.064	1.048	0.951	1.122	1.14
7960	LOC680444	680444	similar to Glutaredoxin-1 (Thioltransferase-1) (TTase-1)	0.0038	0.664	0.532	0.874	0.924	0.557	0.536	2.298	1.517
7974	Chst2	367145	carbohydrate sulfotransferase 2	0.0015	0.581	0.824	1.147	0.969	1.085	0.943	1.237	1.146
7975	Gas7	85246	growth arrest specific 7	0	1.135	0.889	0.847	0.815	0.759	0.701	1.318	1.592
7978			0	0	0.399	0.69	0.73	0.793	0.749	1.073	1.668	1.775
7981	Hcn3	114245	hyperpolarization-activated cyclic nucleotide-gated potassium channel 3	0	0.606	0.869	1.07	1.03	1.242	1.277	0.976	0.807
7987			0	0.01	0.295	0.718	0.93	1.077	0.925	1.462	1.196	1.251
7991	LOC501046	501046	similar to Phakinin (Beaded filament structural protein 2) (Lens fiber cell beaded filament protein CP 49) (CP49) (49 kDa cytoskeletal protein)	0	0.046	0.765	1.079	1.389	1.414	2.394	0.381	0.235
7993	Mat2a	171347	methionine adenosyltransferase II, alpha	0.0037	0.494	1.084	1.011	0.98	1.066	1.108	1.159	1.015
8002			0	0.0035	0.438	0.952	0.958	1.157	1.13	1.007	1.136	1.155
8009			0	0.01	0.556	0.894	1.196	1.101	1.318	1.024	0.941	0.899
8010	Npas2	316351	neuronal PAS domain protein 2	0.0001	0.584	1.275	1.284	1.234	1.043	0.809	1.093	0.691
8025	Serhl2	500911	serine hydrolase-like 2	0	0.476	0.961	1.236	1.103	1.225	1.039	0.987	0.909
8027	Dlg4	29495	discs, large homolog 4 (Drosophila)	0.0073	2.068	1.339	0.85	0.779	0.658	0.917	0.72	0.844
8031			0	0	0.622	1.088	1.202	1.127	1.18	1.15	0.83	0.762
8037	Ghr	25235	growth hormone receptor	0.0001	0.414	0.97	1.036	1.265	1.303	1.213	0.931	0.757
8040	Dcn	29139	decorin	0	1.128	0.797	0.848	0.858	0.788	0.667	1.341	1.624
8046			0	0	0.326	0.644	0.655	0.756	0.695	0.983	1.675	2.178
8049			0	0.0001	0.639	1.044	1.062	0.987	1.14	1.06	0.993	1.026
8051	Calcr	116506	calcitonin receptor	0.0001	1.538	0.667	0.762	0.96	0.966	1.265	0.932	0.869
8053	Arc	54323	activity-regulated cytoskeleton-associated protein	0	0.435	1.007	1.352	0.942	1.098	1.012	1.061	1.049
8062	Gpr171	688737	G protein-coupled receptor 171	0	0.149	0.595	0.761	0.876	0.862	0.826	1.664	2.179
8064	Lcp2	155918	lymphocyte cytosolic protein 2	0	0.365	0.764	0.648	0.738	0.749	0.901	1.656	2.103
8067	Ndp	363443	Norrie disease (pseudoglioma) (human)	0	6.736	0.4	0.296	0.289	0.27	0.234	0.183	0.171
8071	Gins2		0	0.0001	2.29	1.048	0.848	0.72	0.738	0.834	0.81	0.867
8076	Dusp2	311406	dual specificity phosphatase 2	0	1.962	0.52	0.623	0.902	0.861	0.845	1.174	1.142
8085	Sst	24797	somatostatin	0.0007	1.456	0.449	0.501	0.594	0.538	0.564	1.931	1.959
8097	Grap	363616	GRB2-related adaptor protein	0	1.127	0.754	1.01	0.774	0.806	0.573	1.286	1.754
8104	Lepr	24536	leptin receptor	0	0.394	0.641	0.921	0.872	0.863	0.742	1.576	1.946
8115	Prkaa2	78975	protein kinase, AMP-activated, alpha 2 catalytic subunit	0.0004	0.685	1.095	1.131	1.215	1.212	1.168	0.798	0.652
8118	Sgol1	363174	shugoshin-like 1 (S. pombe)	0.0056	2.538	1.059	0.709	0.624	0.647	1.042	0.829	0.672
8121			0	0	0.434	0.702	0.865	0.89	0.876	0.664	1.587	1.95
8122			0	0	6.443	0.399	0.285	0.23	0.297	0.258	0.28	0.349
8126	Slc34a2	84395	solute carrier family 34 (sodium phosphate), member 2	0	0.431	0.66	0.552	0.546	0.81	0.933	1.933	1.966
8135	Adm	25026	adrenomedullin	0	0.531	0.9	1.059	1.039	1.073	0.953	1.174	1.222
8137			0	0.01	0.612	1.04	1.324	1.027	1.088	1.054	0.936	0.901
8142			0	0.002	1.769	0.631	0.92	0.464	0.897	0.848	1.005	1.529
8151	Nexn	246172	nexilin (F actin binding protein)	0	2.362	1.111	0.798	0.769	0.751	0.725	0.793	0.874
8152	Sst	24797	somatostatin	0.0048	1.34	0.64	0.429	0.38	0.478	0.668	2.128	1.867
8155			0	0	0.568	0.912	1.006	1.025	1.238	1.231	1.015	0.884
8164			0	0.0003	0.796	0.421	0.384	0.397	0.835	1.748	1.381	1.798
8178	Aqp2	25386	aquaporin 2 (collecting duct)	0.0023	0.675	1.017	1.542	1.098	1.246	0.799	0.896	0.741
8192	Rasd2	171099	RASD family, member 2	0.0001	1.066	0.645	0.75	0.683	1.01	1.198	1.101	1.47
8193	Serpinh1	29345	serine (or cysteine) peptidase inhibitor, clade H, member 1	0	1.529	1.189	1.181	1.063	0.883	0.73	0.781	0.795
8197			0	0	0.52	0.818	0.949	1.034	1.071	1.057	1.25	1.205
8204	Col14a1	314981	collagen, type XIV, alpha 1	0.003	2.127	1.168	0.949	0.799	0.97	0.712	0.622	0.827
8205	Mpzl1	360871	myelin protein zero-like 1	0.0008	1.745	0.939	1.102	0.981	0.909	0.723	0.92	0.793
8215	Foxg1	24370	forkhead box G1	0	0.027	0.041	0.035	0.058	0.317	0.66	2.87	3.78
8219	Icam1	25464	intercellular adhesion molecule 1	0	0.603	0.778	0.923	0.804	0.912	0.827	1.423	1.689
8220	Wnt4	84426	wingless-type MMTV integration site family, member 4	0	4.262	0.686	0.573	0.534	0.518	0.774	0.449	0.517
8228	Mpzl1	360871	myelin protein zero-like 1	0.002	1.762	1.053	1.049	0.924	0.899	0.692	0.881	0.871
8229	Ngfr	24596	nerve growth factor receptor (TNFR superfamily, member 16)	0.0001	0.647	1.311	1.836	0.883	0.899	0.577	0.932	1.063
8230			0	0.0005	1.109	0.569	0.66	0.969	1.113	1.66	0.985	0.746
8238			0	0.0001	0.42	0.49	0.468	0.691	0.654	1.275	1.527	2.361
8245	B3gnt3	290638	UDP-GlcNAc:betaGal beta-1,3-N-acetylglucosaminyltransferase 3	0.0048	0.557	0.887	0.671	0.641	0.687	1.58	1.103	1.782
8251			0	0	0.39	1.723	1.286	1.704	0.894	1.041	0.554	0.538
8252			0	0.0051	2.297	1.612	0.766	0.933	0.852	0.57	0.72	0.464
8253	Cdo1	81718	cysteine dioxygenase, type I	0	0.397	1.105	1.486	1.424	1.076	1.38	0.608	0.508
8257	Parvg	689069	parvin, gamma	0	0.338	0.909	0.505	0.732	0.561	0.98	1.741	2.166
8259			0	0.0077	1.801	0.938	1.097	1.124	0.746	0.988	0.608	0.861
8285	Cnr1	25248	cannabinoid receptor 1 (brain)	0	0.093	0.769	0.972	1.178	1.004	1.107	1.451	1.288
8286			0	0	1.696	0.974	0.988	0.826	0.969	0.815	0.868	0.95
8291	Ryr1l		0	0	0.424	0.604	0.886	1.193	1.382	1.681	0.849	0.754
8293	Sst	24797	somatostatin	0.0014	1.409	0.597	0.421	0.407	0.401	0.57	2.213	1.936
8309	Hapln1	29331	hyaluronan and proteoglycan link protein 1	0.0027	3.37	0.761	0.652	0.375	0.446	1.799	0.353	0.344
8314	Clcf1	365395	cardiotrophin-like cytokine factor 1	0	1.167	0.614	0.688	0.673	0.744	0.894	1.459	1.737
8326			0	0.0065	0.592	1.036	1.038	1.145	1.17	1.292	0.872	0.772
8332	Slc23a1	50621	solute carrier family 23 (nucleobase transporters), member 1	0	0.392	1.193	1.035	1.103	1.25	1.398	0.81	0.706
8336	Dcst1	295246	DC-STAMP domain containing 1	0	0.333	0.99	1.296	1.325	1.363	1.5	0.59	0.49
8346			0	0.0005	0.662	1.05	1.038	1.065	1.124	1.105	0.974	0.931
8349			0	0.0001	0.496	1.269	0.938	1	1.119	1.126	1.003	0.988
8355	Fn1	25661	fibronectin 1	0	2.816	0.847	0.814	0.749	0.585	0.617	0.877	0.923
8364			0	0	3.875	0.795	0.835	0.767	0.756	0.43	0.366	0.537
8368	Ptgr2	299194	prostaglandin reductase 2	0	0.539	0.996	1.265	1.186	1.107	1.044	0.986	0.844
8370	Plxnd1	312652	plexin D1	0	1.781	1.102	1.016	0.941	0.843	0.876	0.798	0.763
8379			0	0	0.44	0.601	0.472	0.537	0.844	1.049	1.66	2.258
8380			0	0	0.251	0.257	0.341	1.208	1.357	1.543	1.65	1.005
8381			0	0	0.518	0.797	0.756	0.732	0.65	0.646	1.524	2.422
8382			0	0	0.594	1.081	1.065	1.058	1.137	0.968	1.049	1.009
8388			0	0	0.526	0.655	0.733	0.75	0.825	0.892	1.476	2.094
8392			0	0	0.541	0.985	0.934	0.982	1.203	1.329	0.98	0.918
8399	Foxq1	64826	forkhead box Q1	0	0.782	0.881	0.67	0.612	0.703	0.877	1.812	1.565
8404	B2m	24223	beta-2 microglobulin	0	0.364	0.93	0.961	1.083	1.048	1.108	1.229	1.181
8408	LOC317456	317456	hypothetical LOC317456	0.0046	0.479	0.972	1.002	1.199	1.113	1.056	1.067	1.052
8414	Serpinb6b	364705	serine (or cysteine) peptidase inhibitor, clade B, member 6b	0	1.453	0.792	0.702	0.802	0.709	0.694	1.274	1.656
8424			0	0.0002	0.95	1.466	1.54	1.344	0.917	0.796	0.565	0.603
8425	Pla2g16	24913	phospholipase A2, group XVI	0.0065	0.614	1.077	1.275	1.235	1.057	0.921	0.931	0.912
8440	Igfals	79438	insulin-like growth factor binding protein, acid labile subunit	0	0.365	0.859	1.087	1.057	1.192	1.018	1.148	1.184
8444	Tlr4	29260	toll-like receptor 4	0.0002	0.629	0.88	0.897	0.924	0.912	1.013	1.295	1.394
8459			0	0	0.583	0.844	0.999	0.987	1.001	1.105	1.217	1.185
8464			0	0	1.678	1.019	0.892	0.851	0.893	0.928	0.892	0.919
8469	Pzp	252922	pregnancy-zone protein	0.0008	0.507	0.646	0.855	1.247	1.271	1.336	1.095	0.867
8476			0	0.01	0.646	0.903	1.182	1.26	1.168	0.99	0.944	0.881
8491	C1galt1	65044	core 1 synthase, glycoprotein-N-acetylgalactosamine 3-beta-galactosyltransferase, 1	0	0.624	1.013	0.955	0.972	1.042	1.04	1.107	1.199
8492	LOC690974	690974	hypothetical protein LOC690974	0.0099	2.666	0.783	0.594	0.681	0.472	1.821	0.442	0.607
8493			0	0	3.367	1.373	0.388	0.513	0.512	0.745	0.563	0.834
8498			0	0	1.614	1.281	0.849	0.996	0.892	0.929	0.806	0.727
8501	Krt75	300247	keratin 75	0	0.393	0.755	0.434	0.575	0.605	0.61	1.338	3.401
8507	Lgmn	63865	legumain	0	0.392	0.901	1.267	1.2	1.171	0.916	1.101	1.005
8509	Cacna1c	24239	calcium channel, voltage-dependent, L type, alpha 1C subunit	0	2.217	1.086	1.003	0.974	0.761	0.689	0.752	0.719
8511			0	0.0001	0.387	0.18	0.188	0.279	1.629	3.996	0.423	0.155
8514	Cdkn1c	246060	cyclin-dependent kinase inhibitor 1C	0	3.404	0.805	0.614	0.592	0.645	0.656	0.714	0.816
8520	Lrrc66	289587	leucine rich repeat containing 66	0.0003	0.508	0.78	1.103	1.183	1.184	0.991	1.276	0.863
8524			0	0	1.184	1.281	1.257	1.202	1.116	1.044	0.543	0.446
8531			0	0	3.547	0.718	0.511	0.645	0.716	0.561	0.82	0.708
8535	RGD1563231	502832	similar to immunoglobulin kappa-chain VK-1	0	0.297	0.275	0.313	0.525	0.465	0.478	1.842	3.859
8549	Skp1	287280	S-phase kinase-associated protein 1	0	0.608	0.994	1.16	1.166	1.109	1.149	0.953	0.809
8558	A2bp1	302920	ataxin 2 binding protein 1	0	0.129	0.134	0.126	0.652	1.355	3.111	1.129	0.716
8559			0	0	3.252	1.312	0.981	1.022	0.548	0.424	0.375	0.499
8563	Pcdh9	306091	protocadherin 9	0.0002	0.461	0.556	0.703	0.979	1.245	1.931	0.952	0.891
8567			0	0	0.36	0.882	1.189	1.012	1.089	1.214	1.12	1.027
8568			0	0	0.098	0.285	0.321	0.398	0.58	1.338	2.264	2.422
8569	Fyn	25150	FYN oncogene related to SRC, FGR, YES	0.0009	1.545	0.915	0.859	0.847	0.813	0.645	1.138	1.338
8571	Dmp1	25312	dentin matrix acidic phosphoprotein 1	0.0001	0.92	1.563	1.091	0.996	1.071	0.771	0.725	0.971
8573			0	0.001	0.599	0.88	1.1	1.307	1.058	1.186	1.065	0.726
8575	Ren	24715	renin	0	1.908	1.062	1.614	0.955	1.034	0.661	0.46	0.516
8584			0	0	0.154	0.413	1.005	2.51	1.52	1.709	0.325	0.224
8589	Akr7a3	26760	aldo-keto reductase family 7, member A3 (aflatoxin aldehyde reductase)	0.0002	0.335	0.999	1.08	1.148	1.059	1.367	0.997	0.909
8590	Pax1	311505	paired box 1	0.0095	0.1	0.096	0.093	0.096	0.116	5.433	0.492	0.814
8596	Cdt1	292071	chromatin licensing and DNA replication factor 1	0.0004	3.029	1.264	0.892	0.579	0.691	0.632	0.552	0.642
8600	LOC685020	685020	similar to paired immunoglobin-like type 2 receptor alpha	0	0.401	0.689	0.809	0.684	0.685	0.85	1.59	2.259
8604			0	0	0.311	0.928	1.077	0.948	1.15	1.316	1.149	0.968
8608			0	0.0022	0.878	0.534	0.568	0.956	1.169	0.766	1.476	1.551
8609			0	0	1.769	1.08	1.146	0.947	0.873	0.748	0.773	0.815
8611	LOC100310874	100310874	antisense RNA overlapping MCH	0	2.482	1.712	0.868	0.814	0.707	0.739	0.494	0.449
8612	Gli1	140589	GLI-Kruppel family member GLI1	0	4.301	0.843	0.791	0.595	0.544	0.384	0.409	0.548
8617	Fam92b	361423	family with sequence similarity 92, member B	0	1.747	0.976	1.018	1.077	1.093	1.001	0.567	0.607
8618			0	0.0003	2.472	1.854	0.821	0.759	0.784	0.775	0.307	0.511
8620	Slc12a8	266733	solute carrier family 12 (potassium/chloride transporters), member 8	0	0.306	0.805	1.19	1.112	1.203	0.948	1.199	1.149
8625	Hmgn2	114637	high mobility group nucleosomal binding domain 2	0	1.87	0.976	0.872	0.88	0.896	0.876	0.844	0.882
8626	Dok2	290361	docking protein 2	0	0.642	0.671	0.817	0.679	0.756	0.586	1.693	2.146
8631	Dock11	313438	dedicator of cytokinesis 11	0.0079	0.65	0.868	0.806	0.898	0.996	0.993	1.266	1.46
8636			0	0	0.791	0.845	1.007	0.874	0.886	0.828	1.245	1.534
8637			0	0.0008	1.726	0.989	0.938	0.9	0.827	0.689	0.987	1.069
8656			0	0.0098	0.501	1.218	1.025	0.934	1.145	1.318	0.869	0.907
8661	Camta1	362664	calmodulin binding transcription activator 1	0.0011	2.138	1.132	0.517	0.861	0.999	0.855	0.668	0.949
8675	Vill	301057	villin-like	0	0.578	0.989	1.341	1.052	1.29	1.194	0.77	0.724
8679			0	0.0003	1.999	1.185	0.943	1.174	0.696	1.009	0.603	0.564
8688	LOC500124	500124	similar to RIKEN cDNA 4921507P07	0	0.75	1.069	0.922	1.19	1.158	1.566	0.711	0.525
8692	Mrgprx3		0	0	0.071	0.556	0.876	1.067	0.994	0.839	1.65	1.826
8697	P4htm		0	0	1.024	0.65	0.91	0.791	0.927	0.817	1.282	1.592
8709	Sqstm1	113894	sequestosome 1	0.0004	0.653	1.01	1.257	0.889	1.144	1.079	0.94	0.988
8711	Ncam1	24586	neural cell adhesion molecule 1	0	2.489	0.849	0.833	0.853	0.746	0.67	0.833	0.915
8716	Ppm1k	312381	protein phosphatase 1K (PP2C domain containing)	0	0.199	0.902	0.997	1.099	1.178	1.327	1.097	1.05
8718	Slpil2	408229	antileukoproteinase-like 2	0	0.396	0.681	0.642	0.774	0.714	0.873	1.48	2.422
8725	Ncam1	24586	neural cell adhesion molecule 1	0	2.502	0.892	0.814	0.806	0.771	0.658	0.825	0.919
8730			0	0	2.56	0.072	0.042	0.04	0.029	0.041	2.045	3.392
8731	Khk	25659	ketohexokinase	0.0007	0.6	0.901	1.369	1.083	1.199	0.958	0.921	0.95
8732	Hmga1	117062	high mobility group AT-hook 1	0.0039	1.659	1.172	0.867	0.769	0.878	1.161	0.752	0.794
8733	Cd200r1	64357	CD200 receptor 1	0	1.925	0.746	0.707	0.786	0.668	0.757	1.12	1.403
8735			0	0.0013	1.585	1.146	0.718	0.77	1.029	0.954	0.962	0.849
8737			0	0.0016	0.52	1.133	0.838	0.949	1.18	1.517	0.867	0.855
8745	Pou2f3	116544	POU class 2 homeobox 3	0.0073	0.612	0.96	1.095	1.136	1.008	0.894	1.153	1.129
8749	Ryr1l		0	0	0.359	0.661	0.691	1.247	1.334	2.144	0.651	0.63
8756	RT1-EC2	24737	RT1 class Ib, locus EC2	0	0.531	0.732	0.993	0.978	1.024	0.814	1.345	1.538
8760	Ggt6	408206	gamma-glutamyl transferase 6	0.0009	0.432	0.616	0.899	0.78	1.116	1.144	1.43	1.411
8761	Pfkfb1	24638	6-phosphofructo-2-kinase/fructose-2,6-biphosphatase 1	0	1.651	1.794	1.706	1.337	0.589	0.584	0.346	0.364
8764			0	0.0005	0.448	0.59	0.402	0.424	0.603	1.895	1.439	1.966
8767			0	0	2.854	1.84	0.838	0.809	0.591	0.626	0.413	0.372
8771			0	0.0055	1.624	1.324	0.803	0.79	0.912	1.238	0.701	0.644
8777	S100a8	116547	S100 calcium binding protein A8	0.006	1.683	1.449	0.543	0.48	0.699	0.863	0.875	1.547
8782	Akr1a1	78959	aldo-keto reductase family 1, member A1 (aldehyde reductase)	0.0032	0.575	0.847	1.302	1.198	1.189	0.928	0.99	0.943
8785	Brca2	360254	breast cancer 2	0.001	1.88	0.884	0.798	0.803	0.739	1.027	0.898	1.056
8787			0	0	2.756	0.611	0.567	0.508	0.698	0.606	1.147	1.245
8792	Lpar6		0	0.0049	1.511	1.022	0.966	1.004	0.862	0.731	0.976	1.036
8794			0	0	1.682	1.019	1.225	1.25	0.901	0.843	0.707	0.51
8803			0	0.01	0.534	1.205	1.077	1.033	1.22	1.181	0.823	0.872
8809			0	0.0062	2.284	0.58	0.647	0.686	0.777	0.778	1.108	1.224
8823	Foxp2	500037	forkhead box P2	0.0017	0.556	0.921	1.026	0.857	1.042	1.584	0.975	0.888
8839	Nfkbil2	366953	nuclear factor of kappa light polypeptide gene enhancer in B-cells inhibitor-like 2	0	2.508	1.264	0.953	0.661	0.729	0.648	0.686	0.786
8844	Phf11l	364393	PHD finger protein 11-like	0	0.309	0.416	0.573	0.756	0.672	0.647	2.056	2.476
8852	Fdx1	29189	ferredoxin 1	0.0006	0.647	1.152	1.111	0.987	1.094	1.057	1.001	0.912
8855	Slc1a1	25550	solute carrier family 1 (neuronal/epithelial high affinity glutamate transporter, system Xag), member 1	0	0.457	1.064	1.308	1.082	1.29	1.162	0.813	0.759
8868	Nos1	24598	nitric oxide synthase 1, neuronal	0.0063	2.206	0.568	0.926	0.834	1.186	1.034	0.691	0.577
8872	Crispld2	171547	cysteine-rich secretory protein LCCL domain containing 2	0.0003	0.608	1.111	1.217	1.047	1.162	0.956	0.935	0.951
8886			0	0.0007	0.635	0.795	0.922	0.958	1.026	1.091	1.243	1.241
8889	Adamtsl2	311827	ADAMTS-like 2	0.0004	0.415	0.958	1.292	1.011	1.185	0.804	1.068	1.252
8890			0	0.0003	1.399	0.566	0.657	1.041	1.251	1.296	0.883	0.8
8892			0	0	0.175	0.678	0.854	0.873	0.948	0.765	1.508	2.144
8893			0	0	0.381	0.442	0.372	0.368	0.589	1.366	2.14	2.067
8917			0	0	0.151	0.302	0.353	0.879	1.117	2.367	1.323	1.056
8945			0	0.0015	1.03	1.167	0.955	1.206	1.166	0.986	0.842	0.65
8946			0	0.0076	2.638	0.786	1.051	0.944	0.799	0.642	0.6	0.78
8949	Csrp3	117505	cysteine and glycine-rich protein 3	0.0052	0.617	0.697	0.647	0.554	0.783	1.775	1.307	1.403
8956	Hist3h2ba	303175	histone cluster 3, H2ba	0.0013	1.998	1.095	1.128	0.897	0.815	0.738	0.703	0.812
8958	Tlr1	305354	toll-like receptor 1	0.0005	0.541	0.956	0.989	1.014	1.007	0.934	1.19	1.334
8964			0	0.0006	3.9	0.454	0.342	0.158	0.209	1.966	0.497	0.556
8969	Sgce	432360	sarcoglycan, epsilon	0	1.592	1.053	1.043	0.915	0.937	0.81	0.849	0.903
8970	Fam20a	303635	family with sequence similarity 20, member A	0	1.72	0.987	1.122	0.963	0.945	0.609	0.898	0.892
8971			0	0	0.351	1.125	1.104	1.017	1.164	1.372	0.998	0.734
8984	RGD1563437	291356	similar to KIAA1217	0	0.601	0.926	1.14	1.11	1.213	1.133	0.943	0.861
8995	Gins3	307639	GINS complex subunit 3 (Psf3 homolog)	0.0001	2.228	1.075	0.91	0.755	0.783	0.873	0.68	0.862
9021			0	0	1.526	0.81	0.767	0.851	0.882	0.75	1.199	1.256
9035	LOC681383	681383	similar to Protein C10orf11 homolog	0	0.489	1.074	1.071	1.053	1.308	1.201	0.879	0.827
9036	Dock6	367039	dedicator of cytokinesis 6	0	1.782	0.973	1.013	0.905	0.881	0.734	0.903	0.928
9043	Uchl1	29545	ubiquitin carboxyl-terminal esterase L1 (ubiquitin thiolesterase)	0	2.127	0.732	0.736	0.752	0.635	0.812	1.057	1.273
9049	Cdc45l	287961	CDC45 cell division cycle 45-like (S. cerevisiae)	0	2.692	1.244	0.921	0.695	0.675	0.768	0.62	0.618
9059			0	0	0.048	0.798	1.251	1.153	0.952	1.153	1.346	1.186
9061			0	0	0.349	1.108	0.964	1.185	1.02	0.824	1.22	1.312
9069			0	0.0001	2.853	1.221	0.66	0.57	0.58	0.92	0.64	0.771
9070	Mettl7b	366792	methyltransferase like 7B	0.0002	0.441	1.025	1.344	1.135	1.346	1.004	0.817	0.847
9072	Ly49i7	494210	immunoreceptor Ly49i7	0	0.422	0.727	0.693	0.841	0.981	0.834	1.229	2.262
9074	LOC501089	501089	similar to Discs large homolog 5 (Placenta and prostate DLG) (Discs large protein P-dlg)	0.0014	1.478	0.958	0.966	0.954	0.793	0.658	1.18	1.106
9076			0	0	0.54	0.561	0.568	0.678	0.74	0.793	1.868	2.153
9082			0	0	2.832	1.029	0.677	0.699	0.727	0.733	0.704	0.808
9088	Ghitm	290596	growth hormone inducible transmembrane protein	0.0002	0.527	0.973	1.217	1.079	1.116	0.992	1.056	0.999
9093	Tmlhe	170898	trimethyllysine hydroxylase, epsilon	0	0.271	0.97	1.127	1.156	1.128	1.146	1.111	0.995
9125	Cyp4f4	286904	cytochrome P450, family 4, subfamily f, polypeptide 4	0.01	6.933	0.725	0.149	0.037	0.04	0.058	0.271	0.445
9132	Plekhh2	313866	pleckstrin homology domain containing, family H (with MyTH4 domain) member 2	0	1.549	0.746	1.165	1.063	0.981	0.901	0.833	0.833
9145	Glycam1	25258	glycosylation dependent cell adhesion molecule 1	0	0.128	0.255	0.325	0.258	0.79	1.854	2.053	1.914
9147			0	0	0.298	0.353	0.371	0.577	0.457	0.475	2.425	2.955
9159	Arhgap4	246249	Rho GTPase activating protein 4	0	0.673	0.747	0.937	0.852	0.905	0.755	1.36	1.766
9164			0	0.0027	1.68	1.034	1.058	0.841	0.854	0.75	0.957	0.935
9167	LOC300024	300024	similar to Ly6-B antigen gene	0	0.529	0.603	0.739	0.823	0.722	0.635	1.867	2.027
9172	Ntrk1	59109	neurotrophic tyrosine kinase, receptor, type 1	0.0012	0.611	0.805	0.884	0.87	1.235	1.475	1.004	0.938
9178			0	0.0027	0.632	1.038	1.092	1.113	1.219	1.108	0.895	0.848
9180	Lama5	140433	laminin, alpha 5	0.0001	1.601	0.956	1.073	0.87	0.99	0.782	0.883	0.932
9182			0	0.0008	0.608	1.156	1.092	1.015	1.107	1.242	0.879	0.843
9184			0	0.0013	0.461	0.431	0.563	0.885	0.58	0.739	2.116	2.116
9194			0	0.0089	0.651	0.434	0.376	0.544	0.555	1.939	1.655	1.559
9210	Gabbr2	83633	gamma-aminobutyric acid (GABA) B receptor 2	0	0.25	0.359	0.531	0.596	1	1.472	1.78	1.699
9230	Runx1	50662	runt related transcription factor 1	0.0002	0.547	0.669	0.712	0.69	0.703	1.296	1.428	1.848
9234			0	0.0087	1.765	0.931	0.891	0.822	0.77	1.025	0.869	1.011
9238	Dmrtc1a	501668	DMRT-like family C1a	0.0008	0.819	0.5	0.783	0.81	1.12	0.901	1.422	1.534
9240	Irf7	293624	interferon regulatory factor 7	0	0.2	0.967	1.257	1.038	0.948	0.914	1.084	1.605
9243			0	0.0007	0.592	0.521	0.574	0.555	1.356	2.865	0.623	0.451
9257			0	0.0028	2.476	1.966	0.742	0.847	0.659	0.795	0.408	0.392
9262	Upk1b	303924	uroplakin 1B	0.0015	1.372	1.229	1.098	1.2	0.863	0.943	0.621	0.817
9278	Lrrn4	311443	leucine rich repeat neuronal 4	0.0016	1.511	0.641	0.687	1.088	0.994	0.611	0.819	1.792
9283	RGD1563516	690148	similar to histone protein Hist2h3c1	0	0.328	0.725	1.054	0.922	0.994	0.968	1.36	1.568
9285			0	0.0002	0.533	0.796	0.882	1.164	1.181	1.3	1.018	1.002
9298	RGD1311558	292139	similar to 4930506M07Rik protein	0	0.561	0.764	0.865	0.998	1.128	1.097	1.227	1.247
9302			0	0	0.73	0.473	0.576	0.617	0.541	0.905	1.796	2.303
9308	Hdac7	84582	histone deacetylase 7	0.0037	1.562	0.985	1.018	0.837	0.965	0.757	0.949	1.009
9311	LOC691431	691431	similar to mitochondrial carrier protein MGC4399	0.0082	0.57	0.934	1.413	1.12	1.027	0.898	1.016	1.037
9312	Atp6v1g2	368044	ATPase, H+ transporting, lysosomal V1 subunit G2	0.0004	0.489	0.785	1.074	0.966	1.158	1.004	1.284	1.128
9314			0	0	0.811	1.059	1.065	1.364	1.127	0.976	0.949	0.635
9316	Tspan5	362048	tetraspanin 5	0	0.637	1.177	1.322	1.16	1.172	1.012	0.811	0.71
9324	Dnajc22	362998	DnaJ (Hsp40) homolog, subfamily C, member 22	0	0.536	1	1.089	1.11	1.209	1.187	0.885	0.915
9325			0	0	0.198	0.789	0.867	0.915	0.882	1.015	1.42	1.835
9333	Mk1	171436	Mk1 protein	0.0099	0.607	0.843	1.163	1.31	1.129	1.02	1.029	0.856
9339	Spz1	499510	spermatogenic leucine zipper 1	0.0001	1.9	1.207	0.918	0.962	1.043	0.857	0.577	0.666
9342	Agrn	25592	agrin	0	1.647	1.006	0.994	0.934	0.872	0.844	0.88	0.925
9349			0	0.0001	0.366	1.029	0.898	0.894	1.281	1.198	1.064	1.135
9352	H2afy2	361844	H2A histone family, member Y2	0.0002	2.446	1.013	0.932	0.701	0.794	0.542	0.961	0.787
9362	Nap1l5	688843	nucleosome assembly protein 1-like 5	0	0.136	0.78	0.944	1.313	1.078	1.106	1.197	1.351
9369	Bag3	293524	Bcl2-associated athanogene 3	0	0.424	0.861	1.062	1.161	1.167	1.149	1.086	0.991
9372			0	0.0014	0.501	1.149	1.107	1.144	1.16	1.198	0.865	0.822
9383	Tmem126b	293114	transmembrane protein 126B	0.0018	0.626	0.989	1.161	1.092	1.114	1.018	1.011	0.952
9384	Nlgn2	117096	neuroligin 2	0	1.834	0.79	0.913	0.801	0.759	0.833	0.986	1.189
9390			0	0.0005	0.589	0.54	0.631	0.612	1.099	1.312	1.634	1.323
9412	Il10	25325	interleukin 10	0.0013	0.459	0.64	0.955	0.93	0.85	0.925	1.441	1.746
9421			0	0	0.419	0.937	1.086	1.199	1.189	1.089	1.036	0.967
9422	Hist1h2bh	306945	histone cluster 1, H2bh	0	0.301	0.826	1.024	1.052	1.14	1.24	1.16	1.122
9424	Myc	24577	myelocytomatosis oncogene	0.0054	1.406	0.713	0.602	0.584	0.661	1.597	1.084	1.268
9448	Exd1	311334	exonuclease 3'-5' domain containing 1	0	0.359	0.748	1.091	0.83	0.875	0.746	1.676	1.6
9461	Odc1	24609	ornithine decarboxylase 1	0	0.253	1.028	1.044	1.261	1.18	1.344	1.008	0.749
9471	Cldn14	304073	claudin 14	0.0003	1.389	2.045	1.117	0.799	0.928	0.76	0.604	0.536
9476	Pglyrp1	84387	peptidoglycan recognition protein 1	0	2.264	0.911	0.843	0.789	0.812	0.89	0.8	0.815
9478			0	0	0.535	1.252	1.238	1.16	1.162	1.046	0.825	0.773
9488	Timp4	680130	tissue inhibitor of metalloproteinase 4	0.0003	0.652	0.9	1.174	1.013	1.147	0.915	1.013	1.166
9494			0	0.01	1.956	1.031	0.831	0.901	0.784	0.833	0.804	1.005
9497	Sgk2	171497	serum/glucocorticoid regulated kinase 2	0.01	0.579	1.002	1.341	1.182	1.303	0.942	0.865	0.759
9500	Galm	313843	galactose mutarotase (aldose 1-epimerase)	0.0004	0.535	0.908	1.165	1.134	1.137	1.126	0.996	0.935
9509	RGD1562558	290019	similar to Cytochrome c, somatic	0.0056	0.475	0.89	1.476	1.857	1.099	1.021	0.813	0.387
9520	Naglt1	337920	Na+ dependent glucose transporter 1	0	0.331	1.003	0.944	0.899	1.232	1.088	1.183	1.194
9522			0	0	1.592	1.246	0.964	0.874	1.023	0.957	0.721	0.697
9523	Mcm5	291885	minichromosome maintenance complex component 5	0.0015	2.651	1.412	0.965	0.667	0.678	0.556	0.638	0.714
9527	Moxd1	294119	monooxygenase, DBH-like 1	0.0052	3.862	0.443	0.364	0.51	0.513	1.608	0.408	0.409
9529	Abcc2	25303	ATP-binding cassette, sub-family C (CFTR/MRP), member 2	0	0.552	0.958	1.072	1.079	1.156	1.036	1.053	1.033
9530	Slc13a2	65202	solute carrier family 13 (sodium-dependent dicarboxylate transporter), member 2	0.0005	0.633	0.971	1.235	1.038	1.13	1.185	0.91	0.843
9543	LOC500118	500118	similar to RIKEN cDNA D330028D13	0	0.962	1.102	1.253	1.234	1.131	1.097	0.666	0.581
9547			0	0	2.208	0.892	0.664	0.839	0.939	0.921	0.843	0.766
9556	Snca	29219	synuclein, alpha (non A4 component of amyloid precursor)	0.0002	1.286	1.096	0.816	0.454	0.802	0.593	1.397	1.607
9557	Scamp1	29521	secretory carrier membrane protein 1	0.0069	0.654	0.922	1.192	1.17	1.05	1.016	1.026	0.946
9564			0	0.0035	2.136	1.062	0.736	0.879	1.075	0.71	0.686	0.849
9571	Cdc7	360908	cell division cycle 7 homolog (S. cerevisiae)	0.0022	2.71	0.973	0.746	0.815	0.711	0.692	0.737	0.831
9575	Zp1	85271	zona pellucida glycoprotein 1 (sperm receptor)	0.0003	2.39	0.479	0.719	0.83	0.68	0.562	1.094	1.413
9577			0	0.0002	2.257	1.1	0.783	0.747	0.895	0.483	0.931	0.978
9578	Madcam1	54266	mucosal vascular addressin cell adhesion molecule 1	0.0006	4.655	0.66	0.785	0.542	0.645	0.381	0.396	0.33
9588	Ggps1	291211	geranylgeranyl diphosphate synthase 1	0	0.501	1.005	1.046	1.021	1.08	1.139	1.069	1.066
9590	Tifab	364674	TRAF-interacting protein with forkhead-associated domain, family member B	0	0.412	0.831	1.038	0.96	0.934	0.63	1.358	1.858
9591	Crlf1	290655	cytokine receptor-like factor 1	0	0.183	0.233	0.272	0.23	0.272	0.518	2.699	3.47
9603	Apln	58812	apelin	0	2.02	1.253	1.047	1.033	0.712	0.634	0.723	0.81
9616			0	0	0.986	0.394	0.395	0.622	0.569	0.444	1.901	2.711
9618	Slc22a25	192273	solute carrier family 22, member 25	0.0016	0.632	1.093	1.158	1.136	1.11	0.989	0.988	0.874
9622	Acap1	287443	ArfGAP with coiled-coil, ankyrin repeat and PH domains 1	0	0.35	0.529	0.552	0.64	0.686	1.061	1.716	2.35
9625	Rnf207	691246	ring finger protein 207	0	0.504	0.895	0.819	0.808	0.999	1.249	1.352	1.225
9637	Lama2	309368	laminin, alpha 2	0.01	1.75	0.987	0.922	1.029	0.832	0.846	0.856	0.894
9646	Hook1	313370	hook homolog 1 (Drosophila)	0	0.574	0.971	1.087	1.104	1.182	1.205	0.956	0.836
9648	Csrnp2	315308	cysteine-serine-rich nuclear protein 2	0	1.857	0.93	1.023	0.823	0.898	0.848	0.825	0.905
9649			0	0.002	1.687	0.908	1.101	1.07	0.902	0.712	0.897	0.846
9651			0	0.0001	1.526	0.924	0.716	0.909	0.83	0.737	1.168	1.258
9654	Ccng1	25405	cyclin G1	0.0002	0.53	1.155	1.022	0.982	1.143	1.146	0.964	0.995
9657	Slamf7	364049	SLAM family member 7	0	0.186	0.318	0.405	0.703	0.675	0.726	1.85	3.075
9658	Mcm2	312538	minichromosome maintenance complex component 2	0.0079	1.787	1.156	1.099	0.719	0.948	0.708	0.805	0.913
9659			0	0	0.456	0.794	0.92	1.026	1.018	1.096	1.134	1.492
9660	RGD1308106	361719	LOC361719	0.0054	1.708	0.926	0.954	0.879	1.019	0.794	0.88	0.917
9667	Tnfrsf8	25069	tumor necrosis factor receptor superfamily, member 8	0.003	0.731	0.723	0.751	0.963	0.933	0.99	1.084	1.823
9676	Lhb	25329	luteinizing hormone beta	0	1.85	0.876	0.946	0.876	0.847	0.951	0.876	0.86
9683	Afap1	140935	actin filament associated protein 1	0	1.627	1.088	1.001	0.952	0.884	0.818	0.823	0.925
9690	Unc5b	60630	unc-5 homolog B (C. elegans)	0.0001	2.08	0.832	0.967	0.779	0.79	0.709	0.906	1.085
9694	Pgrmc1	291948	progesterone receptor membrane component 1	0.0001	0.66	0.973	1.024	1.069	1.121	1.116	1	0.977
9695			0	0	0.163	0.927	1.377	1.692	1.265	0.996	0.91	0.628
9696	Nalcn	266760	sodium leak channel, non-selective	0	0.38	0.366	0.366	1.11	0.808	0.803	1.939	2.091
9712	Lrrc39	691307	leucine rich repeat containing 39	0.0098	1.342	1.247	1.11	1.552	0.88	0.702	0.621	0.745
9741	Iapp	24476	islet amyloid polypeptide	0	0.512	0.506	0.609	0.459	0.673	0.645	2.01	2.503
9746	Avil	79253	advillin	0.007	1.616	1.022	0.838	0.803	0.872	1.205	0.802	0.871
9747	Lamc2	192362	laminin, gamma 2	0	1.385	0.64	0.632	0.448	0.667	0.926	1.42	1.879
9751			0	0.01	0.456	1.023	1.014	1.049	1.025	1.136	1.09	1.143
9760			0	0	0.594	0.61	0.913	0.76	1.049	1.322	1.187	1.425
9765	Cav3	29161	caveolin 3	0.0092	0.66	0.574	0.529	0.508	0.546	2.425	1.08	1.417
9768			0	0.0037	0.245	0.577	0.917	1.104	0.925	1.465	1.591	0.931
9771	Pomc	24664	proopiomelanocortin	0	0.479	0.944	1.125	1.116	1.162	1.216	0.956	0.919
9773			0	0.0023	0.548	1.338	0.899	0.969	1.244	1.372	0.872	0.636
9782			0	0	0.22	0.482	0.582	0.771	0.92	1.061	1.659	2.145
9791	Iiig9	252958	IIIG9 protein	0	0.536	0.735	0.934	0.986	0.979	1.173	1.237	1.321
9795	Stat5b	25126	signal transducer and activator of transcription 5B	0.0044	0.61	0.877	1.206	1.136	1.171	0.922	1.087	0.945
9808	Klrc3	500338	killer cell lectin-like receptor subfamily C, member 3	0	0.262	0.499	0.561	0.895	0.627	0.682	1.928	2.487
9815	Kifc1	294286	kinesin family member C1	0	0.883	1.093	1.197	1.36	1.261	1.246	0.553	0.392
9830	Klk1b3	24594	kallikrein 1-related peptidase b3	0	0.359	0.922	1.03	0.951	1.09	1.489	1.031	0.975
9837			0	0.0074	0.636	0.95	1.051	1.045	1.072	1.071	1.036	1.094
9844	Prkcd	170538	protein kinase C, delta	0	0.655	0.902	1.068	1.051	1.051	1.083	1.071	1.069
9845			0	0	0.146	1.038	1.12	1.098	1.196	1.636	0.867	0.726
9851			0	0	0.307	0.723	0.832	1.016	0.836	0.791	1.652	1.774
9871	Csta	288067	cystatin A (stefin A)	0.0001	0.579	0.151	0.114	0.109	0.123	3.987	1.092	1.295
9894	Spp1	25353	secreted phosphoprotein 1	0	0.907	0.649	0.645	0.542	0.714	0.872	1.856	1.703
9899	Slc15a3	246239	solute carrier family 15, member 3	0	0.391	0.823	1.17	1.07	1.012	0.769	1.277	1.473
9900	Lck	313050	lymphocyte-specific protein tyrosine kinase	0	0.505	0.385	0.576	0.571	0.574	0.627	2.041	2.66
9905	Fchsd1	307482	FCH and double SH3 domains 1	0	0.566	1.047	1.409	1.069	1.061	0.86	0.993	1.017
9911	LOC686934	686934	similar to similar to RIKEN cDNA 4930555G01	0	1.671	0.776	0.726	0.671	0.664	0.647	1.32	1.619
9913	Dnmt3b	444985	DNA methyltransferase 3B	0	2.267	0.878	0.796	0.845	0.828	0.849	0.856	0.798
9918			0	0.0003	2.488	0.695	0.706	0.697	0.733	0.794	0.839	1.207
9921	Fn1	25661	fibronectin 1	0.0001	2.018	0.961	0.932	0.905	0.668	0.673	0.92	1.106
9932	Rem1	366232	RAS (RAD and GEM)-like GTP-binding 1	0	1.983	0.768	1.223	0.787	0.914	0.626	0.859	0.991
9934			0	0.0001	0.93	0.986	0.925	1.307	1.038	1.047	1.086	0.638
9935	Mtss1l	307845	metastasis suppressor 1-like	0	1.759	1.126	0.975	0.883	0.918	0.851	0.815	0.776
9939	RGD1310945	292266	similar to hypothetical protein FLJ23305	0.01	1.271	1.064	1.138	0.958	1.044	0.591	0.843	1.222
9941	Lphn3	170641	latrophilin 3	0	2.408	1.05	0.863	0.841	0.835	0.813	0.577	0.805
9954	Cyp26a1	154985	cytochrome P450, family 26, subfamily A, polypeptide 1	0	0.476	0.668	0.793	0.986	1.078	0.784	1.695	1.38
9956	Rtn2	308410	reticulon 2	0	2.498	0.868	0.866	0.707	0.731	0.674	0.926	0.896
9957	Pcsk1	25204	proprotein convertase subtilisin/kexin type 1	0	0.313	0.29	0.307	0.311	0.356	0.67	2.163	3.542
9960			0	0.0069	2.438	1.317	0.836	0.649	0.702	0.687	0.768	0.813
9967	Stard9		0	0	1.776	1.047	1.077	0.81	0.917	0.673	0.864	0.972
9971	Dpysl3	25418	dihydropyrimidinase-like 3	0	3.377	0.767	0.604	0.575	0.533	0.629	0.76	1.023
9972	S1pr5	60399	sphingosine-1-phosphate receptor 5	0	0.391	0.747	0.728	0.577	0.839	0.785	1.625	2.246
9973			0	0.0003	0.832	1.207	1.515	1.042	0.984	1.047	0.703	0.736
9975			0	0	2.245	0.887	0.854	0.831	0.76	0.745	0.915	0.908
9978	Prkcd	170538	protein kinase C, delta	0	0.628	0.874	1.101	1.056	1.065	1.074	1.086	1.061
9983	Pik3cd	366508	phosphatidylinositol 3-kinase catalytic delta polypeptide	0.0018	0.525	0.653	0.734	0.781	0.806	0.806	1.818	1.769
9984	Rbm20	309544	RNA binding motif protein 20	0.0008	0.701	0.626	0.9	1.007	1.011	0.924	1.446	1.289
9985			0	0.0001	0.546	0.978	1.105	1.036	1.236	1.202	0.92	0.887
9992			0	0	2.692	0.785	0.634	0.739	0.73	0.682	0.85	1.073
10000	Zcwpw1	304368	zinc finger, CW-type with PWWP domain 1	0	1.625	1.054	0.913	0.703	0.857	1.094	0.832	0.977
10001	Sp5	296510	Sp5 transcription factor	0.01	0.856	0.546	0.662	0.808	1.049	0.928	1.355	1.713
10002			0	0	0.243	0.576	0.642	0.847	0.678	1.457	1.364	2.068
10010	Slc10a6	289459	solute carrier family 10 (sodium/bile acid cotransporter family), member 6	0.0005	0.834	0.878	1.014	0.695	0.926	0.883	1.163	1.612
10011	Slc16a7	29735	solute carrier family 16, member 7 (monocarboxylic acid transporter 2)	0	0.578	0.895	1.042	1.148	1.157	1.233	1.005	0.843
10013	Edn1	24323	endothelin 1	0	1.164	0.796	0.637	0.938	0.864	0.992	1.295	1.276
10016	Chi3l1	89824	chitinase 3-like 1	0	0.417	0.743	0.912	0.786	0.838	0.784	1.471	2.026
10027	Gp1bb	116727	glycoprotein Ib (platelet), beta polypeptide	0.0001	1.849	0.875	0.877	0.837	0.865	1.196	0.755	0.793
10060	Sntg2	298936	syntrophin, gamma 2	0	0.517	0.14	0.313	0.895	1.524	2.644	0.709	0.788
10068			0	0.0009	1.389	1.512	0.997	1.152	0.971	1.217	0.441	0.414
10079	Chrdl1	363455	kohjirin	0	0.41	0.546	0.709	0.931	0.892	1.082	1.465	1.855
10087	Tmed3	300888	transmembrane emp24 protein transport domain containing 3	0	1.019	0.83	0.899	0.804	0.898	0.848	1.205	1.508
10101	Kctd19	291965	potassium channel tetramerisation domain containing 19	0	0.86	0.685	0.636	0.447	0.735	0.62	1.796	2.183
10104			0	0.0003	0.497	1.048	0.974	0.949	1.132	1.348	0.994	0.94
10112			0	0	2.495	0.844	1.321	0.994	0.778	0.481	0.726	0.613
10114	Sash3	317578	SAM and SH3 domain containing 3	0	0.201	0.507	0.607	0.642	0.687	0.581	2.038	2.661
10123	Cxcr6	100124593	chemokine receptor CXCR6	0	0.164	0.271	0.487	0.578	0.536	0.497	2.243	3.154
10136	Pcdh12	116808	protocadherin 12	0.0039	1.544	1.24	1.164	1.135	1.002	0.582	0.777	0.718
10137			0	0.0055	0.901	1.513	1.277	0.923	0.958	0.771	0.911	0.836
10141			0	0.0002	0.962	0.757	1.001	0.824	0.886	0.757	1.304	1.523
10146	Adm	25026	adrenomedullin	0	0.526	0.875	1.061	1.052	1.067	0.974	1.194	1.193
10151			0	0.0046	0.646	1.005	1.105	1.466	1.042	0.883	1.069	0.787
10160	Acss1	296259	acyl-CoA synthetase short-chain family member 1	0.01	0.454	1.041	1.388	1.028	1.193	0.782	1.142	0.943
10161	Neu2	29204	sialidase 2 (cytosolic sialidase)	0	0.6	0.902	1.05	0.924	0.928	0.786	1.478	1.285
10165	Adm	25026	adrenomedullin	0	0.531	0.883	1.081	1.058	1.071	0.973	1.143	1.214
10170			0	0	0.494	0.405	0.542	0.534	0.604	0.598	1.385	3.541
10175	Entpd1	64519	ectonucleoside triphosphate diphosphohydrolase 1	0.0001	1.355	1.013	1.068	0.929	0.953	0.656	0.97	1.162
10180	Fbln2	282583	fibulin 2	0	3.291	0.954	0.889	0.837	0.645	0.736	0.446	0.496
10187	RT1-Db1	294270	RT1 class II, locus Db1	0	0.142	0.548	0.752	0.829	0.939	0.744	1.749	2.188
10190			0	0	0.875	0.822	0.881	0.838	0.837	0.862	1.305	1.58
10199	Tnni3k	295531	TNNI3 interacting kinase	0	0.59	0.964	1.189	1.087	1.245	1.273	0.831	0.734
10200	Cpt1b	25756	carnitine palmitoyltransferase 1b, muscle	0	0.825	1.407	1.356	0.985	1.044	1.279	0.617	0.502
10205	RGD1559532	297671	RGD1559532	0	0.206	0.079	0.123	0.159	0.297	0.834	2.793	3.277
10207	Robo1	58946	roundabout homolog 1 (Drosophila)	0.0001	2.378	0.976	0.7	0.744	0.755	1.042	0.726	0.799
10225	Snai1	116490	snail homolog 1 (Drosophila)	0.0003	1.911	0.881	0.922	0.942	0.763	0.83	0.887	0.995
10226	Uqcrb	362897	ubiquinol-cytochrome c reductase binding protein	0	0.527	1.124	1.145	1.106	1.122	1.107	0.966	0.855
10233			0	0.0001	2.633	0.989	0.615	0.9	0.777	1.105	0.621	0.484
10243	Cd69	29187	Cd69 molecule	0	0.137	0.259	0.406	0.451	0.532	0.729	2.331	3.007
10246			0	0.0007	0.641	0.936	1.073	1.095	1.075	1.175	1.03	0.905
10253	Nsun4	298426	NOL1/NOP2/Sun domain family, member 4	0	0.629	0.922	1.17	1.075	1.163	1.054	0.953	0.993
10260			0	0.0002	0.275	1.05	1.148	0.929	1.083	1.473	0.882	1.051
10264	Pcdhb8	680020	protocadherin beta 8	0	1.823	1.018	0.923	0.909	0.872	0.837	0.814	0.924
10265	Lmod2	296935	leiomodin 2 (cardiac)	0.0013	0.633	0.903	1.192	1.212	1.134	1.196	0.88	0.797
10271	Arx	317268	aristaless related homeobox	0	0.616	0.535	0.667	0.795	0.646	1.011	1.674	1.974
10272	Pla2g5	29354	phospholipase A2, group V	0.0003	0.316	0.523	0.928	0.748	0.924	1.143	1.094	2.283
10273			0	0.0018	1.558	0.92	1.032	0.93	0.964	0.619	1.046	1.022
10280	Slc28a2	60423	solute carrier family 28 (sodium-coupled nucleoside transporter), member 2	0	0.537	0.927	0.923	1.074	0.967	0.928	1.261	1.344
10307	C1s	192262	complement component 1, s subcomponent	0	0.299	0.652	0.959	0.875	0.91	0.704	1.542	2.02
10311	Me1	24552	malic enzyme 1, NADP(+)-dependent, cytosolic	0	0.176	1.114	1.325	1.426	1.105	1.14	0.863	0.823
10313	Fth1	25319	ferritin, heavy polypeptide 1	0.0002	0.564	0.943	1.23	1.241	1.144	1.108	0.881	0.856
10317	Hoxd1	288151	homeo box D1	0	2.558	1.112	0.874	0.847	0.714	0.632	0.756	0.729
10327			0	0	0.271	0.626	0.803	0.926	0.785	0.838	1.58	2.121
10328	Adamts8	300475	ADAM metallopeptidase with thrombospondin type 1 motif, 8	0	0.707	0.518	0.718	0.657	0.761	0.748	1.862	1.937
10335	Atad5	303348	ATPase family, AAA domain containing 5	0	3.153	1.136	0.832	0.588	0.567	0.783	0.564	0.647
10350			0	0.0002	1.395	0.557	0.797	0.648	0.804	0.868	1.215	1.744
10355	Hnf4a	25735	hepatocyte nuclear factor 4, alpha	0	0.451	0.869	1.138	1.027	1.108	1.083	1.173	1.059
10359	Pdgfc	79429	platelet derived growth factor C	0.0008	0.574	1.129	1.116	1.241	1.153	1.161	0.796	0.802
10363	Dcxr	171408	dicarbonyl L-xylulose reductase	0.0004	0.625	1.062	1.231	1.138	1.176	1.062	0.891	0.783
10374			0	0.0011	0.639	1.008	1.202	1.199	1.11	1.023	0.958	0.839
10376	Usp18	312688	ubiquitin specific peptidase 18	0	0.285	1.027	1.254	1.206	1.066	0.818	1.031	1.333
10383	Trim26	309586	tripartite motif-containing 26	0.01	0.627	0.738	1.415	1.355	1.053	0.901	1.023	0.893
10386	Paqr7	313615	progestin and adipoQ receptor family member VII	0.0005	0.643	0.914	1.143	1.122	1.372	1.213	0.829	0.66
10394	Aqp2	25386	aquaporin 2 (collecting duct)	0.0019	0.682	1.008	1.577	1.087	1.238	0.803	0.882	0.741
10401			0	0	0.437	0.95	1.029	1.056	1.157	1.376	1.067	0.778
10433	Timp1	116510	TIMP metallopeptidase inhibitor 1	0	1.262	0.633	0.688	0.575	0.608	0.993	1.423	1.812
10434	Ly6g6d	415062	lymphocyte antigen 6 complex, locus G6D	0	1.843	0.843	0.834	0.873	1.017	0.937	0.811	0.901
10435			0	0	1.733	0.997	1.032	0.887	0.851	0.869	0.831	0.912
10436			0	0.0014	2.241	0.758	0.597	0.606	0.629	1.973	0.562	0.593
10441			0	0.0007	0.381	0.804	0.681	0.867	1.157	0.983	1.375	1.623
10446			0	0	0.614	0.962	1.027	1.097	1.009	1.124	1.092	1.02
10453	Il4ra	25084	interleukin 4 receptor, alpha	0.0038	0.551	0.758	1.043	1.114	1.254	1.064	1.095	1.017
10454			0	0	0.576	0.756	0.875	0.748	0.945	0.73	1.548	1.765
10455	Ucp3	25708	uncoupling protein 3 (mitochondrial, proton carrier)	0	1.324	3.02	2.797	0.635	0.414	0.266	0.054	0.057
10463			0	0.0031	1.547	0.818	0.753	0.822	0.755	0.867	1.274	1.19
10464			0	0.0078	0.587	1.295	0.926	0.914	1.145	1.456	0.804	0.772
10467	Cacng5	140726	calcium channel, voltage-dependent, gamma subunit 5	0	0.059	0.661	0.994	1.601	1.85	2.12	0.317	0.076
10468			0	0.001	0.746	0.688	0.718	0.741	0.663	0.813	1.613	1.996
10481	Nkiras1	305751	NFKB inhibitor interacting Ras-like 1	0.0001	0.636	1.025	1.109	1.003	1.168	1.117	0.97	0.908
10493	Klrb1a	362443	killer cell lectin-like receptor subfamily B, member 1A	0	0.544	0.802	0.989	0.929	0.942	0.715	1.066	2.083
10495			0	0	0.886	0.915	1.139	1.116	1.084	1.551	0.683	0.546
10500			0	0	3.451	1.744	0.606	0.547	0.493	0.681	0.395	0.441
10507	Spata1	362056	spermatogenesis associated 1	0.01	1.621	0.992	0.928	0.837	0.983	0.869	0.889	0.946
10508	Des	64362	desmin	0.0002	0.965	0.807	0.97	0.767	0.886	0.806	1.206	1.618
10513	Grtp1	361180	growth hormone regulated TBC protein 1	0	0.607	0.969	1.025	1.096	1.241	1.126	0.99	0.855
10521	Sstr3	171044	somatostatin receptor 3	0	0.355	0.395	0.563	0.492	0.558	0.873	1.948	2.719
10523	Bmp2	29373	bone morphogenetic protein 2	0.0001	1.586	0.887	1.035	0.972	0.877	0.672	0.885	1.227
10524	Ptk7	301242	PTK7 protein tyrosine kinase 7	0	2.798	0.836	0.853	0.698	0.731	0.738	0.731	0.815
10526	Pter	63852	phosphotriesterase related	0	0.415	1.003	1.048	1.053	1.049	1.066	1.162	1.133
10537	Klrg1	58975	killer cell lectin-like receptor subfamily G, member 1	0.0003	0.287	0.458	0.354	0.433	0.348	1.422	1.453	3.189
10540			0	0.0004	0.6	0.889	1.43	1.414	1.153	0.896	0.882	0.753
10545			0	0.0027	0.468	0.783	0.98	1.002	1.042	0.885	1.37	1.396
10547	RGD1561571	315297	similar to Riken cDNA C230021P08	0.0016	2.394	0.814	0.984	0.994	0.788	0.817	0.704	0.679
10551	Clec2d	113937	C-type lectin domain family 2, member d	0.0003	0.711	0.514	0.471	0.633	0.715	1.851	1.301	1.585
10558			0	0.003	2.537	0.697	0.615	0.761	0.754	1.503	0.634	0.528
10561			0	0	1.554	0.949	0.872	0.956	0.889	0.938	0.976	0.916
10566	Retnlg	288135	resistin-like gamma	0	0.847	0.565	0.538	0.609	0.643	0.612	1.711	2.483
10583			0	0	0.724	0.613	0.964	0.983	0.857	0.773	1.341	1.753
10584			0	0.0005	0.335	0.463	0.548	1.183	1.326	1.612	1.28	0.949
10593	Slc17a9		0	0	0.318	0.489	0.708	0.689	0.768	0.553	2.105	2.264
10598	Gfra2	25136	GDNF family receptor alpha 2	0	2.365	1.282	1.01	0.938	0.963	0.799	0.454	0.385
10601			0	0.0011	1.466	0.807	0.611	0.492	0.552	1.128	1.328	1.615
10602	Lass1	290658	LAG1 homolog, ceramide synthase 1	0	2.134	0.898	0.919	0.734	0.779	0.786	0.823	1.081
10608	Hmha1	314618	histocompatibility (minor) HA-1	0	0.324	0.558	0.767	0.758	0.791	0.849	1.636	2.246
10614	Nrg1	112400	neuregulin 1	0	0.405	1.064	1.283	1.27	1.2	1.016	0.915	0.813
10615	Rgn	25106	regucalcin (senescence marker protein-30)	0	0.232	0.956	0.971	1.495	1.411	2.093	0.404	0.212
10619	Add2	24171	adducin 2 (beta)	0.0002	1.227	1.339	1.024	0.53	0.865	0.574	1.267	1.247
10622	RGD1310209	362019	similar to KIAA1324 protein	0	0.379	0.812	0.861	1.021	1.314	1.29	1.092	1.056
10623	Cd247	25300	Cd247 molecule	0	0.46	0.32	0.371	0.278	0.496	0.54	2.089	3.413
10625			0	0	1.609	0.998	0.992	0.974	0.928	0.937	0.823	0.816
10627	Qprt	293504	quinolinate phosphoribosyltransferase	0	0.64	0.976	1.196	1.169	1.17	1.154	0.87	0.776
10630			0	0.0001	0.476	0.785	0.891	0.922	1.095	1.342	1.177	1.159
10658			0	0	0.54	0.877	0.796	0.977	1.072	0.965	1.31	1.376
10664	Icam1	25464	intercellular adhesion molecule 1	0	0.603	0.736	0.923	0.819	0.91	0.843	1.463	1.649
10669	Fbn1	83727	fibrillin 1	0	2.301	1.213	1.078	0.946	0.718	0.462	0.761	0.786
10670	Slc24a3	85267	solute carrier family 24 (sodium/potassium/calcium exchanger), member 3	0	1.299	1.47	1.571	1.177	0.888	0.651	0.588	0.574
10671	Spta1	289257	spectrin, alpha, erythrocytic 1 (elliptocytosis 2)	0	0.416	1.624	1.515	1.005	1.166	0.52	0.859	1.008
10678	Sla	338477	src-like adaptor	0.0028	1.085	0.8	0.861	0.75	0.83	0.712	1.267	1.743
10686			0	0.0007	1.504	0.668	0.412	0.693	0.971	1.382	1.062	1.205
10688			0	0.0055	0.626	1.019	1.024	1.048	0.976	0.966	1.131	1.191
10718	Hoxc10	315338	homeo box C10	0	1.665	1.018	1.142	1.123	0.939	0.782	0.758	0.703
10735			0	0.0004	0.548	1.165	1.127	1.123	1.179	1.082	0.873	0.87
10742			0	0.0006	0.589	1.156	0.964	1.004	1.147	1.233	0.939	0.889
10745	RGD1563437	291356	similar to KIAA1217	0.0012	1.506	1.128	0.802	0.883	0.969	1.022	0.885	0.836
10750			0	0.01	0.65	0.865	1.099	0.956	1.148	1.085	1.13	0.976
10751			0	0	0.245	1.195	1.09	1.071	1.214	1.25	0.944	0.889
10758	Cd22	308501	CD22 molecule	0	0.553	0.551	0.532	0.721	0.683	0.524	1.894	2.518
10760			0	0.0022	1.911	0.798	0.652	0.646	0.878	0.742	1.196	1.223
10764	Fads1	84575	fatty acid desaturase 1	0.01	0.442	1.174	1.188	1.547	1.244	0.81	0.849	0.77
10772			0	0.0003	2.073	1.262	0.919	0.88	0.774	0.759	0.684	0.845
10781	Cenpi	25448	centromere protein I	0.0002	2.887	1.521	0.72	0.61	0.7	0.808	0.471	0.539
10787			0	0	0.392	0.501	0.452	0.546	0.761	0.758	1.594	2.968
10790			0	0	0.56	0.489	0.477	0.653	1.017	1.435	1.633	1.465
10791	RT1-EC2	24737	RT1 class Ib, locus EC2	0	0.543	0.709	1.032	0.993	1.016	0.812	1.34	1.513
10798	Aplp1	502317	amyloid beta (A4) precursor-like protein 1	0	0.708	0.634	1.054	1.071	1.3	1.335	0.943	0.812
10801			0	0	0.094	0.317	0.484	0.832	1.289	1.664	1.508	1.446
10808	Kcng2	307234	potassium voltage-gated channel, subfamily G, member 2	0.0002	1.201	1.289	1.449	0.953	1.12	0.728	0.731	0.632
10811	Dchs1	308912	dachsous 1 (Drosophila)	0	1.94	0.914	1.06	0.922	0.881	0.718	0.793	0.923
10816			0	0	0.48	1.019	1.291	1.349	1.21	1.155	0.808	0.644
10818	Prdm1	309871	PR domain containing 1, with ZNF domain	0.0087	1.73	0.758	0.517	0.735	0.74	0.897	1.359	1.265
10820	Ccr1	57301	chemokine (C-C motif) receptor 1	0	0.765	0.585	0.708	0.92	0.587	0.631	1.622	2.224
10825	Bfsp1	25394	beaded filament structural protein 1	0	1.767	1.147	0.926	0.959	0.967	0.698	0.789	0.884
10836			0	0	0.133	0.539	0.633	0.795	0.624	0.704	1.818	2.718
10839	Faslg	25385	Fas ligand (TNF superfamily, member 6)	0	0.161	0.297	0.425	0.646	0.579	0.588	2.108	3.127
10841	Cenpt	307805	centromere protein T	0	3.039	1.688	0.932	0.665	0.613	0.643	0.361	0.404
10842	Cmklr1	60669	chemokine-like receptor 1	0.0028	1.212	0.829	1.286	0.934	0.876	0.651	1.096	1.211
10850	Eya4	292172	eyes absent homolog 4 (Drosophila)	0	2.602	0.882	0.733	0.905	0.756	0.587	0.777	0.978
10852	Pcdh9	306091	protocadherin 9	0.0002	0.37	0.378	0.599	1.148	1.45	2.002	0.873	0.849
10859			0	0	0.017	0.024	0.048	0.063	0.087	0.11	2.765	4.895
10883			0	0.0098	0.732	0.688	0.71	0.737	0.664	1.518	1.583	1.178
10892	Enpp5	316249	ectonucleotide pyrophosphatase/phosphodiesterase 5	0	0.296	0.68	0.89	1.033	1.217	1.104	1.311	1.31
10897	Oas1i	304507	2 ' -5 ' oligoadenylate synthetase 1I	0	0.227	0.893	1.51	1.235	0.946	0.724	1.132	1.382
10898	Cpeb1	293056	cytoplasmic polyadenylation element binding protein 1	0	0.232	0.468	0.635	0.849	0.994	1.132	1.573	1.943
10906	Lamc3	311862	laminin gamma 3	0.0099	1.122	1.538	1.084	1.085	0.963	0.789	0.772	0.766
10912			0	0	0.351	0.92	1.065	1.061	1.155	1.379	1.005	0.929
10918	Spetex-2G	361099	Spetex-2G protein	0	0.023	1.768	1.608	1.065	1.091	0.602	0.907	1.036
10919			0	0.0001	0.41	0.832	1.186	1.137	1.26	1.03	1.097	0.952
10924	Tomm70a	304017	translocase of outer mitochondrial membrane 70 homolog A (S. cerevisiae)	0.0062	0.647	0.994	1.112	1.069	1.069	1.161	0.989	0.905
10925			0	0.0049	0.614	0.879	1.21	1.157	1.068	1.159	0.972	0.891
10926	Adamts2	287899	ADAM metallopeptidase with thrombospondin type 1 motif, 2	0.0049	1.063	0.953	1.223	1.166	0.917	0.594	1.023	1.177
10929	Zap70	301348	zeta-chain (TCR) associated protein kinase	0	0.304	0.346	0.483	0.542	0.593	0.812	1.991	2.831
10931	Adipoq	246253	adiponectin, C1Q and collagen domain containing	0.0001	0.759	1.536	1.662	1.394	0.822	0.881	0.522	0.619
10934	Gcom1	363091	GRINL1A complex locus	0.0077	1.542	0.924	0.88	0.768	0.99	0.78	1.048	1.113
10936	Ptprc	24699	protein tyrosine phosphatase, receptor type, C	0	0.298	0.63	0.533	0.72	0.723	0.849	1.866	2.272
10943	RGD1564906	500661	similar to Glutathione S-transferase 8 (GST 8-8) (Chain 8) (GST class-alpha)	0	0.531	1.115	1.098	1.019	1.208	1.144	0.942	0.872
10946	Renbp	81759	renin binding protein	0	0.497	0.876	1.215	1.098	1.174	1.022	1.043	1.015
10949	Gstm6l	295362	glutathione S-transferase, mu 6-like	0.0003	5.022	0.46	0.335	0.317	0.689	0.419	0.682	0.377
10950	Cdkn1a	114851	cyclin-dependent kinase inhibitor 1A	0	1.027	0.476	0.622	0.497	0.728	1.247	1.634	1.617
10963			0	0	1.9	1.108	0.968	0.951	1.008	0.76	0.663	0.786
10971	Tnfrsf12a	302965	tumor necrosis factor receptor superfamily, member 12a	0	0.657	0.696	0.776	0.686	0.765	1.048	1.523	1.764
10978	RGD1565289	363474	similar to RIKEN cDNA 0610008C08	0.0001	0.59	1.047	1.159	1.187	1.081	1.031	1.01	0.866
10986	Pkib	24678	protein kinase (cAMP-dependent, catalytic) inhibitor beta	0	0.707	0.544	0.651	0.751	0.602	0.65	1.669	2.447
10989			0	0	0.193	0.977	0.706	0.875	1.044	1.485	1.263	1.259
10993			0	0	1.113	0.574	0.372	0.703	0.885	1.057	1.515	1.666
11007			0	0	0.249	0.492	1.111	1.281	1.479	1.23	0.974	1.014
11011	LOC679462	679462	similar to Tetraspanin-15 (Tspan-15) (Transmembrane 4 superfamily member 15) (Tetraspan NET-7)	0	1.721	1.013	1.071	0.947	0.922	0.828	0.786	0.827
11014			0	0	2.783	1.075	0.693	0.704	0.663	0.658	0.762	0.893
11029	Gpr68	314386	G protein-coupled receptor 68	0	0.539	0.721	0.886	0.575	0.749	0.474	1.933	2.083
11030	Morn5	362122	MORN repeat containing 5	0.0004	0.633	0.887	0.982	1.004	0.977	1.077	1.144	1.248
11046	Shc3	114858	SHC (Src homology 2 domain containing) transforming protein 3	0	0.422	0.664	0.592	1.097	1.127	3.125	0.33	0.248
11049	Tgfbi	116487	transforming growth factor, beta induced	0.0001	1.104	1.056	1.114	0.954	1.117	1.276	0.716	0.637
11052	Pcdhgc3	116782	protocadherin gamma subfamily C, 3	0.0039	1.8	0.96	0.766	0.79	0.84	1.442	0.659	0.758
11053	Snx19	315478	sorting nexin 19	0.003	0.573	0.854	1.051	1.034	1.268	0.947	1.141	1.042
11056			0	0	0.282	0.729	0.827	0.906	0.895	0.893	1.523	1.868
11063	LOC100362150		0	0	0.356	0.328	0.342	0.464	0.412	1.03	2.108	2.821
11067	Plac1	317316	placenta-specific 1	0.0002	2.039	0.348	0.415	0.479	0.361	0.962	1.575	1.847
11070	RGD1304737	314639	similar to KIAA1086 protein	0	1.631	0.772	0.916	0.959	0.932	0.873	0.974	0.999
11086	Tmigd1	363654	transmembrane and immunoglobulin domain containing 1	0	0.449	1.212	1.192	1.085	1.178	0.951	1.025	0.869
11089	Smoc2	292401	SPARC related modular calcium binding 2	0	2.219	1.026	1.122	0.94	0.725	0.502	0.77	0.947
11091	Nfam1	362966	NFAT activating protein with ITAM motif 1	0	0.262	0.834	0.86	0.902	0.913	0.802	1.537	1.827
11095	Slc25a39	360636	solute carrier family 25, member 39	0	0.437	0.985	1.297	1.076	1.217	1.055	0.915	0.971
11106			0	0	4.715	0.682	0.696	0.664	0.492	0.399	0.387	0.396
11110	Ppara	25747	peroxisome proliferator activated receptor alpha	0.0051	0.65	0.929	1.306	1.101	1.119	0.912	1.022	0.948
11111			0	0	0.645	0.903	0.956	1.048	1.124	1.189	1.063	0.979
11114			0	0.0002	0.549	0.976	1.107	1.15	1.116	1.053	1.012	0.994
11115	Tapbp	25217	TAP binding protein	0	0.642	0.818	1.004	0.828	0.989	1.066	1.201	1.389
11116			0	0.01	1.387	0.881	1.172	0.906	0.973	0.653	0.997	1.124
11121			0	0.0001	0.605	1.052	0.946	1.394	1.231	1.751	0.525	0.37
11131	Tex261	297392	testis expressed 261	0.0046	0.644	1.085	1.071	0.974	1.085	1.267	0.9	0.912
11132	Apoc4	680551	apolipoprotein C-IV	0.0015	7.599	0.704	0.083	0.024	0.035	0.197	0.019	0.027
11148			0	0	0.363	0.965	0.945	1.15	1.156	1.495	0.956	0.818
11150			0	0.0001	0.532	1.014	1.327	1.118	1.15	1.034	0.971	0.815
11154			0	0	1.624	0.892	0.992	0.845	0.879	0.884	0.961	0.992
11155	Pik3ap1	294048	phosphoinositide-3-kinase adaptor protein 1	0	0.443	0.784	1.05	0.869	0.986	0.814	1.459	1.531
11156	Nkd1	364952	naked cuticle homolog 1 (Drosophila)	0	3.894	0.637	0.683	0.659	0.574	0.504	0.627	0.747
11157			0	0	0.209	1.037	0.71	1.065	0.935	1.069	1.366	1.517
11168			0	0	0.964	0.774	0.871	0.877	0.781	0.679	1.368	1.73
11173	Snap23	64630	synaptosomal-associated protein 23	0.008	0.567	0.815	1.174	1.236	1.024	0.934	1.145	1.079
11175	LOC679861	679861	similar to MIC2 like 1	0.0005	1.946	0.816	0.601	0.817	0.758	1.224	0.934	0.926
11176	Btla	407756	B and T lymphocyte associated	0	0.706	0.554	0.454	0.452	0.847	0.802	1.594	2.531
11178	Pld1	25096	phospholipase D1	0	0.472	0.692	0.744	0.675	0.87	1.016	1.747	1.625
11203	Nol3	85383	nucleolar protein 3 (apoptosis repressor with CARD domain)	0	1.027	0.712	0.629	0.7	0.714	1.143	1.383	1.631
11214	Pdgfd	66018	platelet-derived growth factor, D polypeptide	0	1.503	0.819	0.822	0.897	0.889	0.934	1.087	1.072
11217			0	0.0003	1.593	1.134	0.877	0.834	0.857	0.896	0.893	1.005
11221	Cep72	308064	centrosomal protein 72kDa	0	2.949	1.487	0.715	0.681	0.582	0.709	0.568	0.594
11222			0	0	0.296	1.055	0.915	1.004	1.12	1.653	0.854	0.946
11228	Bbs2	113948	Bardet-Biedl syndrome 2	0	0.611	1.186	1.212	1.184	1.146	0.955	0.914	0.789
11235	Atf3	25389	activating transcription factor 3	0	0.419	0.831	0.734	0.66	0.716	1.012	1.548	2.011
11241			0	0	0.398	0.881	0.842	0.74	0.954	1.089	1.299	1.711
11243	Radil	304299	Rap GTPase interactor	0	2.64	0.718	0.801	0.664	0.648	0.686	0.978	1.036
11245	Fgb	24366	fibrinogen beta chain	0.0004	3.786	1.006	0.327	0.177	0.247	0.172	1.243	1.376
11247	Flt3	140635	fms-related tyrosine kinase 3	0	0.735	0.428	0.467	0.761	0.682	0.694	1.795	2.395
11252	Ucp3	25708	uncoupling protein 3 (mitochondrial, proton carrier)	0	1.298	3.128	2.7	0.63	0.427	0.249	0.067	0.065
11256	Bub1	296137	budding uninhibited by benzimidazoles 1 homolog (S. cerevisiae)	0	2.6	1.627	0.9	0.764	0.644	0.849	0.445	0.437
11268	Cpne5	309650	copine V	0.01	4.207	0.852	0.352	0.539	0.759	0.605	0.608	0.336
11273	Unc13d	192177	unc-13 homolog D (C. elegans)	0.0001	0.772	0.794	0.855	0.759	0.823	1.044	1.247	1.677
11280	Gnb4	294962	guanine nucleotide binding protein (G protein), beta polypeptide 4	0.01	1.572	0.807	0.904	0.873	0.688	0.92	1.01	1.321
11282			0	0	0.854	0.534	0.592	0.695	0.757	0.743	1.669	2.114
11286			0	0	0.625	0.284	0.286	0.317	0.435	0.403	2.302	3.311
11296			0	0	0.119	0.451	0.675	0.824	0.737	0.738	1.823	2.559
11311	Apobec3f	315137	apolipoprotein B mRNA editing enzyme, catalytic polypeptide-like 3F	0.0012	1.654	0.697	0.785	0.784	0.66	0.846	1.208	1.439
11314	Lpl	24539	lipoprotein lipase	0.0006	0.578	1.112	1.124	1.184	0.969	1.037	0.966	1.036
11316	Lass1	290658	LAG1 homolog, ceramide synthase 1	0.0052	2.309	0.781	0.891	0.694	0.857	0.582	0.899	1.152
11328			0	0	0.258	0.24	0.291	0.774	0.743	1.586	2.014	1.758
11334			0	0	0.206	0.655	0.786	0.952	0.876	0.805	1.64	2.001
11338	Fcer1g	25441	Fc fragment of IgE, high affinity I, receptor for; gamma polypeptide	0	0.283	0.823	0.838	0.91	0.884	0.97	1.48	1.728
11341			0	0.001	1.602	0.612	0.372	0.717	0.614	1.087	1.205	1.814
11343	Grem2	289264	gremlin 2, cysteine knot superfamily, homolog (Xenopus laevis)	0	1.971	0.803	1.859	0.831	0.785	0.643	0.686	0.643
11356	Dnajb13	308857	DnaJ (Hsp40) related, subfamily B, member 13	0.0098	1.406	0.62	0.697	0.86	0.694	0.933	1.32	1.483
11361	Mypn	309760	myopalladin	0	0.378	0.977	1.006	1.034	1.448	1.391	0.844	0.752
11380	Grik5	24407	glutamate receptor, ionotropic, kainate 5	0	1.531	0.975	0.934	0.887	0.897	0.819	1.02	1.004
11381			0	0.0003	1.535	1.14	1.064	0.826	0.962	1.171	0.698	0.648
11392			0	0	0.316	1.167	1.091	1.02	1.181	1.534	0.811	0.748
11428			0	0.0029	0.588	0.922	0.978	0.896	0.897	1.109	1.276	1.263
11429	Neu1	24591	sialidase 1 (lysosomal sialidase)	0	0.481	0.915	1.25	0.944	1.085	0.801	1.265	1.222
11449			0	0	0.239	1.379	1.283	1.339	1.033	0.962	0.985	0.785
11457			0	0.001	0.659	1.012	1.112	1.053	1.167	1.092	0.919	0.942
11463	Bend7	361275	BEN domain containing 7	0.0004	0.627	0.958	1.049	1.259	1.201	1.249	0.817	0.774
11465	Kcnk13	64120	potassium channel, subfamily K, member 13	0	0.335	0.704	0.859	0.934	0.854	0.763	1.589	1.911
11466	Sptbn4	308458	spectrin, beta, non-erythrocytic 4	0.0002	1.202	0.745	1.016	0.477	0.906	0.539	1.357	1.808
11471			0	0.0003	1.25	0.64	0.679	0.605	0.791	0.951	1.405	1.642
11476			0	0	1.885	0.96	0.833	0.852	0.939	0.911	0.785	0.926
11478			0	0	0.525	0.716	0.911	0.851	0.859	0.924	1.425	1.735
11487	Tmem192	361137	transmembrane protein 192	0	0.534	1.017	0.996	1.029	1.141	1.091	1.033	1.094
11509			0	0	0.817	0.573	0.785	0.697	0.868	1.103	1.417	1.643
11511	Maz	691842	MYC-associated zinc finger protein (purine-binding transcription factor)	0.0005	1.624	1.097	1.096	0.887	0.988	0.735	0.821	0.866
11518			0	0.0037	0.484	1.158	0.962	1.031	1.145	1.233	1.003	0.89
11519	Def6	309642	differentially expressed in FDCP 6 homolog (mouse)	0.0004	0.564	0.624	0.791	0.711	0.841	1.058	1.436	1.891
11524	Crebl2	362453	cAMP responsive element binding protein-like 2	0.0081	0.628	0.933	1.024	1.007	1.178	1.008	1.045	1.119
11526	Khdrbs2	170843	KH domain containing, RNA binding, signal transduction associated 2	0	3.964	1.161	0.924	0.63	0.681	0.378	0.275	0.403
11528	Piwil2	306011	piwi-like 2 (Drosophila)	0.0034	1.165	0.731	0.755	0.904	0.854	1.805	0.77	0.908
11529	Tg	24826	thyroglobulin	0	0.403	0.636	0.978	0.993	1.169	1.195	1.252	1.219
11531	Areg	29183	amphiregulin	0	0.441	1.086	0.893	1.021	1.162	1.574	0.881	0.787
11533	Ren	24715	renin	0	1.936	1.055	1.619	0.948	1.043	0.657	0.444	0.512
11540	Gstm1	24423	glutathione S-transferase mu 1	0.0001	0.572	0.881	1.057	1.325	1.137	1.189	0.826	0.976
11544	Gdf11	29454	growth differentiation factor 11	0	1.504	0.902	1	0.898	0.985	0.873	0.903	0.995
11550	Nr4a3	58853	nuclear receptor subfamily 4, group A, member 3	0.0014	1.065	0.85	0.974	0.689	0.624	0.997	1.097	1.773
11552			0	0.0097	0.665	0.877	1.201	1.258	1.049	1.023	1.004	0.904
11570	Cd8a	24930	CD8a molecule	0	0.208	0.289	0.403	0.489	0.548	0.458	2.266	3.272
11578	Nos3	24600	nitric oxide synthase 3, endothelial cell	0	1.697	1.094	1.235	0.896	0.913	0.85	0.721	0.725
11592	B3galt5	288161	UDP-Gal:betaGlcNAc beta 1,3-galactosyltransferase, polypeptide 5	0.0046	0.28	0.858	0.723	0.857	1.021	2.035	0.949	1.025
11601	RGD1310348	360738	similar to Ser/Thr-rich protein T10 in DGCR region	0	0.491	1.099	1.258	1.178	1.138	1.092	0.897	0.816
11602	Pi16	294312	peptidase inhibitor 16	0.0015	0.548	0.952	1.398	1.177	1.015	0.68	1.08	1.205
11606	Sult1c2	171072	sulfotransferase family, cytosolic, 1C, member 2	0	0.223	0.892	1.251	1.439	1.225	1.154	0.983	0.743
11618	Nos3	24600	nitric oxide synthase 3, endothelial cell	0	1.717	1.097	1.24	0.899	0.906	0.851	0.704	0.72
11623			0	0	0.552	0.488	0.554	0.722	0.8	1.016	1.689	2.053
11624	Eml4	313861	echinoderm microtubule associated protein like 4	0	2.004	1.095	0.748	0.845	0.863	0.932	0.848	0.753
11628	RGD1307396	360757	similar to RIKEN cDNA 6330406I15	0.0011	0.531	0.707	0.938	0.966	0.925	1.064	1.338	1.45
11630	Phlda2	293637	pleckstrin homology-like domain, family A, member 2	0	0.451	1.118	1.247	0.803	1.058	0.928	1.167	1.189
11643	Efhc1	301295	EF-hand domain (C-terminal) containing 1	0	2.088	0.776	0.875	0.732	0.72	0.499	1.164	1.3
11644	Gpr149	192251	G protein-coupled receptor 149	0	1.053	0.285	1.249	0.206	0.311	0.462	2.122	2.338
11652	Fcgr1a	295279	Fc fragment of IgG, high affinity Ia, receptor (CD64)	0	0.252	0.773	0.982	1.028	0.929	0.894	1.433	1.644
11653			0	0.0001	1.097	1.871	1.785	0.955	0.699	1.169	0.335	0.288
11658	MGC116197	367620	similar to RIKEN cDNA 1700001E04	0.01	1.612	0.906	0.961	0.925	0.82	0.662	1.096	1.123
11669			0	0	2.709	0.567	0.427	0.589	0.59	0.627	1.11	1.55
11687	Slc22a1	24904	solute carrier family 22 (organic cation transporter), member 1	0.0046	0.538	0.891	1.13	1.083	1.253	0.93	1.082	1.027
11688			0	0.0001	0.653	0.732	1.008	1.066	1.118	0.987	1.21	1.147
11698	Spag5	252918	sperm associated antigen 5	0	2.788	1.604	0.843	0.672	0.644	0.813	0.436	0.476
11705	Eme1	287634	essential meiotic endonuclease 1 homolog 1 (S. pombe)	0.0003	2.799	1.616	0.853	0.83	0.627	0.715	0.457	0.405
11711	Il10	25325	interleukin 10	0	0.335	0.705	0.78	1.036	0.762	1.167	1.47	1.647
11717	Znf580	308336	zinc finger protein 580	0	1.737	0.865	1.065	0.838	0.919	0.771	0.954	0.942
11719			0	0	0.62	1.082	1.105	1.099	1.101	1.062	0.957	0.946
11730	Amigo1	295365	adhesion molecule with Ig like domain 1	0	0.485	0.915	1.023	0.916	1.108	1.223	1.138	1.075
11735			0	0.004	0.567	1.25	0.942	1.172	1.039	1.164	0.946	0.883
11739	LOC367994	367994	similar to uroplakin 3B isoform b	0	2.191	1.111	0.809	0.764	0.846	0.844	0.74	0.836
11749	Crhr1	58959	corticotropin releasing hormone receptor 1	0	4.928	0.971	0.62	0.546	0.553	0.392	0.241	0.203
11751			0	0.0001	4.138	0.881	0.511	0.549	0.747	0.594	0.449	0.432
11754	RGD1565787	308429	similar to RIKEN cDNA 1810065E05	0.0003	0.435	0.402	0.41	0.397	0.463	2.123	1.221	2.347
11756			0	0.0009	1.25	1.016	0.93	1.059	0.894	0.641	1.058	1.255
11777	Lamc1	117036	laminin, gamma 1	0	2.285	1.18	0.916	0.828	0.696	0.983	0.638	0.647
11780	Inpp5d	54259	inositol polyphosphate-5-phosphatase D	0	0.6	0.764	0.92	0.854	0.893	0.758	1.396	1.803
11785	Tmem182	501129	transmembrane protein 182	0.0001	0.648	1.377	1.17	2.292	0.986	0.771	0.426	0.534
11786	Aspm	289054	asp (abnormal spindle) homolog, microcephaly associated (Drosophila)	0	2.115	1.452	0.955	0.897	0.787	0.795	0.606	0.596
11793			0	0	0.672	0.904	0.785	0.732	0.887	1.106	1.264	1.585
11794	Ppara	25747	peroxisome proliferator activated receptor alpha	0.0061	0.66	0.952	1.277	1.101	1.083	0.924	1.038	0.955
11799			0	0	1.665	1.082	1.137	1.099	0.927	0.883	0.72	0.604
11801	Nos3	24600	nitric oxide synthase 3, endothelial cell	0	1.682	1.121	1.258	0.883	0.902	0.841	0.724	0.723
11803	Cacna1b	257648	calcium channel, voltage-dependent, N type, alpha 1B subunit	0.0051	2.153	0.655	0.849	1.183	0.76	1.067	0.652	0.811
11807	Pygm	24701	phosphorylase, glycogen, muscle	0.0001	1.516	0.889	1.139	0.999	0.942	0.723	0.985	0.894
11822	Gpr183	679975	G protein-coupled receptor 183	0.0002	0.54	0.718	0.944	0.905	0.838	0.694	1.452	1.913
11823			0	0.0015	2.222	0.813	0.684	1.165	0.706	0.796	1.053	0.673
11850	Kcnma1	83731	potassium large conductance calcium-activated channel, subfamily M, alpha member 1	0.0001	1.393	0.649	0.436	0.692	1.107	1.012	1.379	1.208
11860			0	0	0.097	1.318	1.183	1.275	1.138	1.761	0.683	0.4
11865			0	0.0031	0.429	0.914	1.029	1.667	1.204	1.179	0.735	0.814
11872			0	0.0001	0.728	0.607	0.672	0.706	0.867	0.985	1.561	1.77
11875	Cbr1	29224	carbonyl reductase 1	0	1.525	0.841	0.943	0.874	0.861	0.846	0.99	1.195
11877			0	0.0028	0.363	0.901	0.916	1.196	1.273	1.144	1.054	1.035
11878			0	0.0008	0.589	0.996	1.259	0.932	1.093	0.968	1.063	1.069
11879	Spdef	689210	SAM pointed domain containing ets transcription factor	0	2.254	0.809	0.888	0.856	0.77	0.988	0.683	0.892
11880	Tsga13	688848	testis specific, 13	0	0.652	0.238	0.272	0.377	0.491	0.372	2.172	3.415
11886	Mrpl38	303685	mitochondrial ribosomal protein L38	0.0079	0.627	0.955	1.276	1.067	1.094	0.917	1.087	0.951
11889	Nagpa	360476	N-acetylglucosamine-1-phosphodiester alpha-N-acetylglucosaminidase	0	0.534	0.916	1.098	1.021	1.132	1.039	1.091	1.104
11895	Cpe	25669	carboxypeptidase E	0.0002	1.157	0.653	0.639	0.624	0.654	1.152	1.457	1.6
11912	Hacl1	85255	2-hydroxyacyl-CoA lyase 1	0	0.488	1.095	1.171	1.181	1.187	1.232	0.871	0.703
11916	Vsnl1	24877	visinin-like 1	0	0.471	0.229	0.154	0.641	0.801	1.735	1.682	1.982
11918	Col1a1	29393	collagen, type I, alpha 1	0	1.511	1.495	1.377	1.399	0.729	0.619	0.555	0.59
11919			0	0	0.852	0.951	0.949	0.925	0.869	0.749	1.179	1.578
11920			0	0	0.296	0.576	0.917	0.904	1.363	1.196	1.234	1.316
11924			0	0.0002	0.581	0.993	1.04	1.067	1.156	1.255	1.006	0.798
11925	Anxa13	362915	annexin A13	0	0.052	0.061	0.188	0.96	1.502	3.996	0.371	0.153
11926	Rxrg	83574	retinoid X receptor gamma	0	1.683	0.78	1.059	0.66	0.658	0.641	1.254	1.376
11933	Lpl	24539	lipoprotein lipase	0.0012	0.587	1.086	1.122	1.186	0.962	1.034	0.999	1.026
11936			0	0	0.426	1.081	1.049	1.049	1.213	1.165	0.973	0.956
11937			0	0.0028	0.355	0.985	1.08	1.347	0.911	1.168	1.076	1.039
11944			0	0	4.42	1.106	0.768	0.589	0.465	0.411	0.375	0.303
11947			0	0.0001	1.469	0.812	0.803	0.837	0.728	0.618	1.365	1.44
11956	Ccl22	117551	chemokine (C-C motif) ligand 22	0	0.268	0.641	0.424	0.755	0.762	1.082	1.481	2.504
11957	Cacna1c	24239	calcium channel, voltage-dependent, L type, alpha 1C subunit	0	2.313	1.053	0.944	0.996	0.766	0.659	0.743	0.734
11964	Ccdc155	308581	coiled-coil domain containing 155	0.0005	2.677	0.836	0.753	0.651	0.84	0.689	0.743	0.993
11966			0	0.0014	0.57	0.822	0.984	0.991	1.05	1.009	1.184	1.33
11975	Cr2	289395	complement receptor 2	0	0.214	0.187	0.232	0.171	0.281	0.205	2.541	4.163
11982			0	0.01	1.979	1.197	1.254	0.687	0.743	0.811	0.725	0.785
11985	Asb9	367785	ankyrin repeat and SOCS box-containing 9	0.0001	0.558	1.095	1.627	0.963	1.125	0.699	1.022	0.951
11994	B2m	24223	beta-2 microglobulin	0	0.371	0.926	0.989	1.097	1.065	1.101	1.192	1.17
11999	Kcna4	25469	potassium voltage-gated channel, shaker-related subfamily, member 4	0	0.513	0.545	0.459	0.67	1.125	1.568	1.494	1.329
12001	Sema3a	29751	sema domain, immunoglobulin domain (Ig), short basic domain, secreted, (semaphorin) 3A	0.0003	3.05	0.918	0.575	0.701	0.735	1.05	0.601	0.523
12002			0	0	2.387	0.895	0.952	0.706	0.713	0.767	0.795	0.964
12015	Cklf	245978	chemokine-like factor	0.0044	1.101	0.918	0.784	0.846	0.868	0.719	1.255	1.548
12021	Abcd2	84356	ATP-binding cassette, sub-family D (ALD), member 2	0.0037	1.467	1.216	1.335	1.224	0.78	0.83	0.602	0.742
12029			0	0	0.546	0.856	0.978	1.017	1.026	1.12	1.21	1.158
12048	Il18	29197	interleukin 18	0	0.295	0.866	0.712	0.849	0.944	1.084	1.439	1.694
12057	Klhl32		0	0	1.831	0.813	0.974	0.845	0.92	0.749	0.977	0.98
12058	Gpc5	306157	glypican 5	0	4.475	0.956	0.625	0.604	0.553	0.536	0.298	0.357
12060			0	0.0021	3.038	0.362	0.346	0.415	0.735	1.748	0.552	0.793
12062	Pln	64672	phospholamban	0.01	0.596	0.83	1.136	1.014	0.935	0.944	1.089	1.465
12063	Znf521	307579	zinc finger protein 521	0.0001	2.351	0.936	0.791	0.701	0.82	0.651	0.893	1.016
12071			0	0	0.191	0.941	1.369	1.377	1.157	0.95	1.125	0.833
12076			0	0.0074	1.613	0.933	0.612	0.99	0.633	1.099	0.92	1.286
12083	Xdh	497811	xanthine dehydrogenase	0	0.194	0.834	0.985	1.108	1.175	1.098	1.168	1.327
12085	Arid5a	316327	AT rich interactive domain 5A (Mrf1 like)	0	0.949	0.773	1.029	0.781	0.898	0.755	1.195	1.66
12087	Lrg1	367455	leucine-rich alpha-2-glycoprotein 1	0	0.502	0.58	0.884	0.814	0.74	0.823	1.515	2.122
12088	Diaph3	290396	diaphanous homolog 3 (Drosophila)	0.0018	3.458	1.271	0.521	0.76	0.468	0.942	0.42	0.452
12095	Fgfr2	25022	fibroblast growth factor receptor 2	0.0033	2.099	0.922	0.948	0.883	1.007	0.741	0.777	0.743
12103	Flrt2	299236	fibronectin leucine rich transmembrane protein 2	0	1.79	0.874	0.71	0.783	0.778	0.838	1.053	1.257
12104	LOC100363529		0	0.002	2.587	0.633	0.541	0.67	0.492	1.772	0.642	0.687
12105	Ribc2	300122	RIB43A domain with coiled-coils 2	0	0.971	0.271	0.175	0.245	0.41	1.694	2.248	1.649
12106	Pcdhb15	291646	protocadherin beta 15	0.0002	1.72	1.064	0.994	0.908	0.873	0.72	0.902	0.945
12125	Gja7	266706	gap junction membrane channel protein alpha 7	0	2.784	1.203	1.041	0.777	0.717	0.583	0.537	0.648
12128			0	0	0.567	1.333	1.431	1.416	1.3	0.933	0.526	0.555
12129			0	0.0096	1.382	0.6	0.777	0.816	0.932	0.945	1.211	1.315
12132	LOC100158225	100158225	hypothetical protein LOC100158225	0.0001	2.525	1.217	0.852	0.676	0.729	0.65	0.766	0.798
12133			0	0.0061	0.616	1.047	1.108	1.064	1.076	1.064	1.004	0.986
12135	Ucp1	24860	uncoupling protein 1 (mitochondrial, proton carrier)	0	2.166	3.365	1.957	0.609	0.326	0.166	0.017	0.017
12144	LOC499749	499749	similar to RIKEN cDNA C430004E15	0.0002	0.598	0.905	1.161	1.086	1.116	1.124	1.023	0.921
12145			0	0	3.575	0.972	0.817	0.719	0.578	0.492	0.592	0.589
12154	Lmnb1	116685	lamin B1	0.0001	2.41	1.253	0.713	0.703	0.646	0.744	0.791	0.945
12158	Siat7E	365984	sialyltransferase 7E	0.0004	2.353	0.425	0.568	0.452	0.647	0.962	1.394	1.197
12167			0	0	1.765	0.206	0.138	0.354	0.434	0.762	1.851	2.477
12174			0	0	0.629	0.661	0.593	0.764	1.027	1.468	1.386	1.253
12177	Flt3	140635	fms-related tyrosine kinase 3	0	0.228	0.318	0.486	0.765	0.667	0.637	1.951	2.886
12184	Klrd1	25110	killer cell lectin-like receptor, subfamily D, member 1	0	0.342	0.674	0.867	0.979	0.879	0.67	1.508	2.067
12187	Gnas	24896	GNAS complex locus	0	1.77	1.479	1.054	0.921	0.731	0.746	0.73	0.767
12189	Nr5a2	60349	nuclear receptor subfamily 5, group A, member 2	0.0002	2.64	1.148	0.814	0.662	0.681	0.584	0.788	0.92
12191	Ucp2	54315	uncoupling protein 2 (mitochondrial, proton carrier)	0	0.995	0.779	0.925	0.8	0.78	0.752	1.381	1.609
12198	Tmem169	690294	transmembrane protein 169	0.0001	0.416	0.834	1.219	1.299	1.107	1.413	0.767	0.872
12206	Scarf2	287949	scavenger receptor class F, member 2	0	2.049	0.906	0.985	0.798	0.917	0.693	0.861	0.922
12209	Tfrc	64678	transferrin receptor	0	2.515	1.365	0.956	0.956	0.841	0.801	0.445	0.35
12224	Hmha1	314618	histocompatibility (minor) HA-1	0	0.361	0.648	0.853	0.701	0.783	0.842	1.586	2.173
12225	Capn6	83685	calpain 6	0.0029	1.954	0.763	0.749	0.988	0.99	0.811	0.946	0.863
12226	Cit	83620	citron	0	1.49	1.026	0.78	1.117	1.038	1.032	0.889	0.637
12232			0	0	1.943	1.011	0.956	0.848	0.969	0.929	0.718	0.724
12239	Duoxa1	311374	dual oxidase maturation factor 1	0.0041	1.123	0.854	0.733	0.69	0.712	1.192	1.071	1.631
12240	Gria3	29628	glutamate receptor, ionotrophic, AMPA 3	0.01	1.963	0.81	0.753	1.044	0.756	0.864	0.92	1.005
12245			0	0	0.736	0.658	0.532	0.683	0.873	0.956	1.479	2.006
12246	Tmem229b		0	0.0008	0.708	0.731	0.992	0.965	0.872	0.629	1.377	1.757
12248	Gzmc	171290	granzyme C	0	0.065	0.429	0.526	0.537	0.518	0.525	1.758	3.69
[truncated: 5,684 more rows]
